# Supplementary material for: Reduced Flexibility Associated with Metabolic Syndrome in Community-Dwelling Elders
Source: PLoS One. 2015 Jan 23;10(1):e0117167. doi: 10.1371/journal.pone.0117167 (PMC4304714; doi:10.1371/journal.pone.0117167)
Supplement: S2 Material — All the information was anonymized. (XLS) [file pone.0117167.s002.xls]

## Sheet: 930fit
gender	AGE	sample	myostati	control	日期	BH	BW	BMI	步速(gait speed的倒數)	柔軟度1	柔軟度2	CRF	握力1	握力2	握力3	LEMP	PBF	PBFP	SMM	SMMP	消遣型	嗜好型	EXI	學習型	社交服務	recall	gds	備註	WC	SBP	DBP	Tcho	Bun	TG	Glu	Cre	Alt	Alb	HDL	LDL	前伸有問	首發距離	首發ms1	平均距離	最遠ms1	起始1	首發速度	平均速度	v50_a
F	78	1	13.302	1	40994	147	50.8	23.5087	3.35	1	5	99	18	18	16	16	17.9324	35.3	17.4	0.34252	9	4	3	3	5				71	102	62	217	16.2	128	98	0.9	17	4.5	60	?	0	102	1855	184	2415	1594	0.390805	0.224117	114
M	65	1	16.704	1	40994	164	60.3	22.4197	2.6	-22	-22	71	30	29	30	15	15.9795	26.5	24.3	0.402985	9	9	11	10	5				82	140	89	194	14.1	136	99	0.9	23	4.4	53	121	1			.	.	.	.	.
M	76	1	14.382	.	40994	162	65.4	24.92	3.4	-14	-10	90	34	32	26	16	22.6284	34.6	23.1	0.353211	9	2	5	3	3				83	197	81	173	11.6	81	108	1.1	27	4.1	49	109	0	39	2550	178	2818	2467	0.46988	0.507123	146
M	72	1	19.419	1	40994	157	71.2	28.8856	3.3	0	0	111	36	37	36	10	19.7936	27.8	29	0.407303	9	10	10	3	7				91	167	82	154	21.9	110	97	1.2	20	4.5	44	92	0	139	2435	228	3394	2321	1.2193	0.212488	157
M	86	1	18.603	.	40994	170	53.3	18.4429	3.7	-27	-28	81	27	25	27	12	12.0991	22.7	21.5	0.403377	6	4	0	6	5				69	166	71	113	13.2	62	95	1.1	18	4.2	38	61	0	150	4063	194	4602	3264	0.187735	0.144993	236
M	74	.	.	.	40994	159	68.4	27.0559	2.9	14	15	85	25	26	26	29	24.5556	35.9	23.9	0.349415	10	8	8	4	6				87	114	70	176	15.1	130	115	1	17	4.1	30	129	1			.	.	.	.	.
F	74	.	.	.	40994	160	49.3	19.2578	3.5	0	0	80	14	15	16	20	9.4163	19.1	21.6	0.438134	10	13	8	4	3				76	101	58	258	11.5	103	95	0.7	13	4.3	76	168	0	723	6065	746	7073	5487	1.25087	0.470366	108
F	73	.	.	.	40994	154	53	22.3478	2.6	18	19	91	22	22	18	14	18.126	34.2	18.3	0.345283	12	12	8	5	3				75	160	81	188	12.7	210	92	0.8	14	4.1	54	59	1	57	570	62	1680	206	0.156593	0.0420624
M	70	.	.	.	40997	159	60.9	24.0892	3.93	13	10	103	29	29	30	9	14.1897	23.3	25.6	0.420361	7	3	1	0	1				82	117	76	189	16.6	46	108	0.7	18	4.3	68	108	0	82	3074	111	4211	2486	0.139456	0.0643478	30
M	71	1	18.327	1	40997	174	71.8	23.7152	3.17	-4	-5	105	32	30	30	12	18.9552	26.4	29	0.4039	9	2	5	2	4				86	102	60	168	17.4	90	81	1	21	4.3	47	96	0	57	1358	232	1548	1028	0.172727	0.446154	39
M	73	1	15.516	1	40997	160	66.8	26.0938	3.48	-7	-5	108	30	34	33	18	18.036	27	26.9	0.402695	9	0	3	2	2				89	108	63	168	19.6	85	98	1.1	26	4.1	40	?	1			.	.	.	.	.
M	74	1	8.907	1	40997	158	61.4	24.5954	3.54	3	8	83	23	25	25	15	16.271	26.5	24.7	0.40228	7	8	11	3	4				80	133	80	148	29.5	268	88	2.2	11	4	29	61	0	128	4001	218	5399	3224	0.164736	0.10023	84
F	69	1	11.46	.	40997	169	66.3	23.2135	2.4	18	15	103	28	32	33	16	18.4314	27.8	26.2	0.395173	9	3	6	2	2				78	94	64	162	15.9	46	96	0.7	11	4.1	66	87	0	51	1102	229	1515	850	0.202381	0.344361	12
F	76	.	.	.	40997	154	60.3	25.4259	4.98	-1	-1	74	10	12	12	15	26.9541	44.7	17.6	0.291874	7	6	3	3	1				85	126	75	163	13.5	90	109	0.7	25	4.1	54	87	0	212	2562	334	8377	771	0.11837	0.0439127	225
F	65	.	.	.	40997	164	54.1	20.1145	2.37	1	3	127	22	22	20	22	14.066	26	21.4	0.395564	7	0	6	3	5				65	135	72	184	13.8	99	102	0.7	21	4.7	73	86	1	163	1166	199	1834	853	0.520767	0.202854
M	65	1	11.463	.	40997	160	65.7	25.6641	3.89	.	.	90	25	24	27	18	21.8124	33.2	23.7	0.360731	9	12	6	9	6			小兒麻痺	86	147	101	183	22.7	82	107	1.2	34	4.3	56	116	0	110	2282	215	2981	2030	0.436508	0.226078	112
F	73	.	.	.	40997	152	44.3	19.1742	2.63	30	17	93	25	22	22	20	7.3538	16.6	19.4	0.437923	8	5	0	3	4				65	99	56	209	13.8	60	93	0.7	18	4.1	67	105	0	146	1553	147	1805	1028	0.278095	0.189189	123
F	77	.	.	.	40997	154	50.6	21.3358	3.43	13	17	144	15	15	15	10	12.5488	24.8	20.2	0.399209	9	3	7	3	7				73	142	87	199	11.1	126	105	0.7	20	4.7	47	127	0	128	1384	149	1368	1043	0.375367	0.458462	29
F	77	.	.	.	40997	149	46.9	21.1252	2.86	13	16	82	20	20	20	11	14.3983	30.7	17.2	0.366738	8	2	7	3	2				73	125	76	210	25.9	119	89	1	15	4.3	72	110	0	88	1331	190	1690	1201	0.676923	0.388548	113
F	72	.	.	.	40997	153	52.3	22.3418	3.98	14	14	84	22	22	22	15	16.6314	31.8	19.1	0.365201	9	8	4	2	2				73	136	76	167	13.5	94	99	0.9	54	4.4	64	93	1	40	916	160	1201	867	0.816327	0.479042
F	74	.	.	.	40997	153	54.2	23.1535	3.49	13	12	84	19	18	19	14	16.6936	30.8	20	0.369004	9	2	3	0	3				75	126	68	176	23.4	58	91	0.8	19	4.4	65	91	0	74	1931	271	2490	1800	0.564885	0.392754	60
M	83	.	.	.	40997	172	61.6	20.8221	3.58	0	0	97	25	27	24	18	20.2048	32.8	22.1	0.358766	5	6	2	0	1				82	124	70	177	24.5	137	104	1.3	14	4.3	46	111	0	74	1142	110	1872	828	0.235669	0.105364	71
F	67	1	10.146	1	40997	151	56.5	24.7796	3.95	7	9	59	24	22	22	16	20.2835	35.9	19.3	0.341593	12	6	2	0	2				81	123	62	152	21.2	89	135	0.8	18	4.5	39	?	0	156	747	272	1353	522	0.693333	0.327316	113
F	75	.	.	.	40997	146	49.2	23.0813	3.47	2	1	71	17	16	16	13	18.9912	38.6	15.4	0.313008	9	1	3	1	0				72	136	72	153	17.4	92	88	0.5	17	4.1	48	92	0	123	1584	197	2342	1277	0.400651	0.184977	49
F	70	.	.	.	40997	165	58.3	21.4141	2.53	7	9	92	33	33	32	10	15.3329	26.3	23.1	0.396226	11	2	3	2	4				73	140	84	207	12.2	83	111	0.7	21	4.4	69	119	1			.	.	.	.	.
F	75	.	.	.	40998	148	66.7	30.4511	4.57	-16	-7	.	14	14	12	12	31.8826	47.8	18.2	0.272864	8	2	4	1	5			膝關節退化	91	145	76	175	15.3	132	101	0.8	11	4.2	58	90	0	51	543	97	707	128	0.122892	0.16753	117
F	72	.	.	.	40998	158	69	27.6398	2.81	8	8	96	22	24	24	15	26.841	38.9	23	0.333333	9	2	8	0	0				85	150	78	185	11.8	178	108	0.8	15	4.3	45	110	0	85	1359	233	1860	1065	0.289116	0.293082	134
M	77	.	.	.	40998	175	73.2	23.902	3.17	-28	-25	77	37	39	34	15	22.3992	30.6	27.8	0.379781	12	10	2	7	4				85	121	72	184	17.2	100	93	0.8	21	4	68	90	0	83	1392	159	1642	1171	0.375566	0.33758	108
F	80	1	10.809	.	40998	161	70	27.0051	3.77	-2	0	63	24	23	22	11	23.94	34.2	24.6	0.351429	8	4	5	3	2				91	148	86	203	15	174	100	1	31	4	51	111	0	37	1958	173	7022	1197	0.0486202	0.0296996	61
F	77	.	.	.	40998	163	46.9	17.6522	4.95	0	-7	61	25	23	22	10	9.2862	19.8	19.9	0.424307	5	3	4	0	3				71	139	94	156	14.4	112	85	0.6	17	4.2	51	86	1			.	.	.	.	.
F	71	.	.	.	40998	156	55.9	22.9701	3.93	9	19	73	26	27	27	13	18.5029	33.1	20.1	0.359571	12	8	10	4	8				76	126	65	187	14.4	71	91	0.7	21	4.3	60	107	0	112	1651	337	2999	1445	0.543689	0.21686	126
F	73	1	9.048	1	40998	143	40.4	19.7565	4.38	-10	-14	65	12	10	15	8	14.3824	35.6	13.3	0.329208	3	0	0	0	0				71	117	58	197	15.1	142	93	0.6	10	4.4	50	113	1	164	2338	209	3588	642	0.0966981	0.0709437
M	78	.	.	.	40998	160	60.4	23.5938	4.11	16	16	36	35	36	36	18	18.3616	30.4	22.8	0.377483	8	5	5	1	5				81	125	78	157	11.9	76	89	0.9	23	4.3	38	109	0	126	3346	305	4467	2986	0.35	0.205942	216
F	76	.	.	.	40998	153	42.9	18.3263	2.74	-5	-2	102	15	20	20	21	10.4247	24.3	17	0.39627	8	4	4	2	3				71	129	73	211	13.6	95	92	0.8	11	4.5	56	133	1	115	1037	336	1731	865	0.668605	0.387991	缺
M	79	.	.	.	40998	162	68.8	26.2155	3.11	-36	-27	101	22	26	31	10	20.9152	30.4	25.7	0.373547	9	3	3	4	2				93	140	74	171	19.4	63	88	1.3	35	4.5	81	69	0	64	2301	221	2998	2182	0.537815	0.270833	69
F	65	.	.	.	40998	155	66.1	27.513	3.99	10	12	83	27	25	21	13	28.0925	42.5	20.5	0.310136	10	6	5	2	5				82	141	92	220	11	120	98	0.6	24	4.5	51	142	1			.	.	.	.	.	104
M	66	.	.	.	40998	169	70.3	24.614	4.95	-12	-5	126	35	38	33	10	22.9881	32.7	25.7	0.365576	10	0	4	2	9				89	115	65	174	17.8	165	131	1.1	13	4.6	39	114	0	148	1601	201	2952	1140	0.321041	0.110927	80
F	78	.	.	.	40998	165	68.5	25.1607	3.27	-8	0	80	36	36	40	19	22.8105	33.3	24.9	0.363504	11	5	10	4	4				89	149	74	182	17.4	139	114	1	15	4.3	42	115	0	97	5275	169	5690	5174	0.960396	0.327519	99
M	81	.	.	.	40998	163	66.9	25.1797	3.44	3	6	91	29	29	29	16	18.732	28	26.2	0.391629	5	2	0	3	1				98	149	82	152	13.5	113	92	1.1	13	4.1	37	97	0	98	2869	150	3545	2303	0.173145	0.120773	105
M	74	.	.	.	40998	162	66.8	25.4534	2.73	13	11	82	35	36	64	21	17.9692	26.9	27	0.404192	9	5	8	5	4				88	119	69	141	9.8	182	98	1	38	4.8	34	?	1			.	.	.	.	.	235
F	70	.	.	.	4月2日	162	63.1	24.0436	3.63	-9	-6	66	22	20	18	14	20.8861	33.1	22.9	0.362916	9	9	6	6	7			(手部退化關節炎)	76	114	62	224	16	99	89	0.8	17	4.3	49	150	1			.	.	.	.	.	95
F	67	.	.	.	4月2日	159	57.9	22.9026	2.85	21	22	100	28	27	28	17	20.0913	34.7	20.2	0.348877	9	4	5	5	8				77	120	68	172	11	105	104	0.7	16	4.4	60	96	0	106	1752	185	2264	1432	0.33125	0.222356	128
F	71	.	.	.	4月2日	145	49.7	23.6385	3.7	20	23	65	21	20	20	10	19.7806	39.8	15.7	0.315895	12	3	3	3	3				71	127	70	162	14	72	87	0.6	24	4.1	78	71	1	34	1283	73	1633	1202	0.419753	0.169374
M	75	.	.	.	4月2日	166	54	19.5965	3.8	0	1	76	20	20	22	13	13.284	24.6	21.9	0.405556	10	6	5	3	4			S/P L TKR	79	118	62	191	14	113	116	0.8	16	4.3	39	140	0	85	1117	159	1408	978	0.611511	0.369767	46
M	80	1	13.722	.	4月2日	160	57.3	22.3828	3.8	-7	-9	105	26	28	26	15	13.9812	24.4	23.8	0.415358	12	5	6	4	5				80	127	67	164	14	74	92	1.1	16	4.3	43	109	0	64	1838	204	2105	1747	0.703297	0.569832	72
M	67	.	.	.	4月2日	160	73.1	28.5547	3.95	-19	-13	57	18	20	17	11	25.3657	34.7	26.2	0.358413	7	2	9	1	8				96	156	90	166	19	178	76	1	13	4.3	32	107	0	74	1396	177	1692	1292	0.711538	0.4425	31
F	66	.	.	.	4月2日	148	55	25.1096	3.8	1	3	52	12	13	12	12	23.43	42.6	16.5	0.3	9	3	4	5	8				86	110	64	217	17	104	115	0.6	16	4.3	47	129	1			.	.	.	.	.
M	72	1	8.034	1	4月2日	168	65.6	23.2426	2.9	-10	-10	96	33	33	32	23	14.3008	21.8	23.2	0.353659	9	12	5	8	4				79	112	58	195	12	238	101	1	14	4	43	102	0	101	1542	189	1702	1318	0.450893	0.492188	95
M	77	.	.	.	4月2日	170	77.7	26.8858	3.1	21	28	96	37	36	34	18	20.0466	25.8	32.1	0.413127	6	2	6	10	0				95	140	70	185	15	104	98	1.2	17	4.4	54	109	1			.	.	.	.	.	82
F	65	.	.	.	4月2日	158	57.7	23.1133	2.6	4	7	100	24	22	23	20	21.4644	37.2	19	0.329289	11	3	6	3	4				81	114	76	218	15	134	84	0.5	16	4.6	58	129	1	33	1292	88	1500	1245	0.702128	0.345098
F	75	.	.	.	4月2日	161	46.8	18.0549	2.66	11	14	93	22	22	20	14	11.4192	24.4	18.6	0.397436	8	2	6	0	5				66	110	65	185	14	154	131	0.6	14	4.7	60	104	0	144	2087	198	2369	1910	0.813559	0.431373	54
M	72	.	.	.	4月2日	172	74.6	25.2163	3.2	-29	-25	81	36	29	32	11	16.2628	21.8	32.3	0.432976	8	5	6	5	8				90	90	52	195	19	95	101	1	13	4.3	46	134	1			.	.	.	.	.	110
M	67	.	.	.	4月5日	173	73.9	24.6918	3.47	-3	-5	79	40	40	40	13	16.1841	21.9	32.6	0.441137	12	10	5	1	3				87	121	75	199	15	122	102	1.1	12	4.3	41	146	0	80	292	172	656	10	0.283688	0.266254	80
M	81	.	.	.	4月5日	163	64.8	24.3893	3.95	0	2	108	32	34	34	24	18.0144	27.8	25.7	0.396605	6	10	3	10	3				80	135	76	159	24	56	110	1.1	12	4.4	48	104	0	174	1428	215	1560	1143	0.610526	0.515588	97
M	76	.	.	.	4月5日	160	61.4	23.9844	2.97	14	19	71	22	26	25	12	20.5076	33.4	21.7	0.35342	6	9	3	6	1				86	125	91	180	18	201	101	0.8	15	4.5	44	113	1			.	.	.	.	.	90
M	67	.	.	.	4月5日	166	76.6	27.7979	3.85	-23	-18	76	28	26	26	14	22.98	30	29.3	0.382507	12	11	4	7	6				87	169	91	167	16	98	131	0.7	10	4.2	61	96	0	31	1173	122	1473	1082	0.340659	0.31202	100
M	80	1	8.364	.	4月5日	179	75.5	23.5636	4.21	6	9	91	40	41	40	17	19.5545	25.9	30.5	0.403974	11	6	4	0	2				88	140	77	205	21	61	94	0.8	16	4.1	53	148	1	135	1233	247	1546	963	0.5	0.423671
F	73	.	.	.	4月5日	146	54.2	25.4269	3.51	20	19	70	10	10	10	11	19.6746	36.3	18.2	0.335793	9	7	6	0	7				90	119	61	200	28	104	99	0.8	14	4.1	56	104	0	68	997	104	1355	916	0.839506	0.236902	27
M	78	.	.	.	4月5日	164	56.5	21.0068	4.29	6	3	80	27	25	24	12	13.786	24.4	23.2	0.410619	9	0	5	5	7				80	142	67	168	26	90	94	1.3	22	4.4	47	112	0	25	1454	126	1976	1365	0.280899	0.206219	22
M	80	.	.	.	4月5日	173	69.5	23.2216	2.54	-33	-33	90	25	28	31	17	22.796	32.8	25.3	0.364029	7	3	4	4	4				89	99	67	172	15	114	109	0.9	18	4.4	46	120	1			.	.	.	.	.	71
F	75	.	.	.	4月5日	155	51.9	21.6025	3.39	-16	6	59	20	20	19	11	16.5042	31.8	18.7	0.360308	5	0	6	2	5				89	159	86	223	14	95	98	0.6	18	4.3	56	159	0	58	1906	114	2686	1452	0.127753	0.0923825	41
M	67	.	.	.	4月5日	151	58.9	25.8322	3.69	-9	-8	104	23	28	28	17	17.7289	30.1	22.4	0.380306	12	1	2	6	6				80	156	82	167	14	78	92	1	15	4.2	50	111	1	63	1845	203	2128	1741	0.605769	0.524548
F	76	.	.	.	4月5日	154	57.8	24.3717	3.2	0	0	68	25	25	24	14	21.097	36.5	19.7	0.34083	8	4	7	5	9				78	140	90	209	17	287	99	0.7	18	4.2	48	131	1	無藍線		.	.	.	.	.	76
M	72	.	.	.	4月5日	161	65.9	25.4234	3.88	12	14	92	30	35	35	11	16.7386	25.4	27.2	0.412747	8	3	8	3	2				84	122	58	171	19	170	84	0.8	10	3.9	47	108	0	84	1599	131	2450	1427	0.488372	0.128055	92
M	70	1	10.881	1	4月5日	163	70.5	26.5347	2.5	0	0	77	34	30	31	18	21.432	30.4	27.2	0.385816	12	7	2	4	4				97	119	65	177	16	116	94	0.8	17	4.5	51	110	1			.	.	.	.	.	96
F	66	1	4.251	1	4月5日	156	65.6	26.956	2.81	-11	-8	92	14	22	24	22	25.8464	39.4	21.4	0.32622	11	10	3	1	4				94	112	73	202	19	172	108	0.7	18	4.6	36	125	0	47	818	168	1100	702	0.405172	0.422111	48
M	78	.	.	.	4月5日	167	70.7	25.3505	4.2	-14	-17	53	22	20	19	9	21.5635	30.5	26.7	0.377652	9	15	7	3	9				91	152	80	159	16	104	146	0.6	12	4.2	57	?	1			.	.	.	.	.
F	68	.	.	.	4月5日	156	48.8	20.0526	3.86	1	2	81	18	20	19	15	13.9568	28.6	18.3	0.375	8	3	5	5	7				76	119	57	125	13	82	83	0.6	11	3.9	48	76	1	8	508	72	936	321	0.0427807	0.117073
F	70	.	.	.	4月6日	157	53	21.5019	4.99	-1	0	54	15	12	14	5	17.013	32.1	19.1	0.360377	7	2	3	3	4				72	104	62	224	14	204	82	0.6	12	4.1	52	153	1			.	.	.	.	.
F	65	.	.	.	4月6日	154	56.9	23.9922	2.84	11	17	90	36	36	24	14	20.0857	35.3	19.6	0.344464	8	8	5	2	2				85	143	73	210	14	124	106	0.7	9	4.3	64	126	1			.	.	.	.	.	44
F	71	.	.	.	4月6日	146	50.9	23.8788	4.89	-1	-1	76	11	12	12	9	19.4438	38.2	16.3	0.320236	7	3	4	0	2				86	140	59	170	18	68	87	0.5	33	4.5	75	97	1	無藍線		.	.	.	.	.	44
F	65	.	.	.	4月6日	158	52	20.83	3.34	-16	-13	93	16	25	24	14	17.784	34.2	17.9	0.344231	11	3	2	1	6				73	157	85	157	11	50	89	0.6	13	4.2	81	70	0	124	1670	200	1601	1444	0.548673	1.27389	93
M	69	.	.	.	4月6日	158	53.6	21.4709	2.75	-18	-17	97	33	36	36	20	9.112	17	24.6	0.458955	6	1	3	2	3				72	106	64	178	13	131	90	0.8	20	4.3	53	113	0	38	1328	123	1612	1161	0.227545	0.272727	48
M	73	1	12.927	.	4月6日	174	67.9	22.427	2.87	5	5	104	40	39	38	16	10.864	16	31.1	0.458027	10	3	11	3	6				88	125	68	207	63	84	93	3.3	12	3	72	115	0	105	2111	336	2568	1931	0.583333	0.527473	78
F	73	1	11.31	.	4月6日	157	53.7	21.7859	3.53	20	14	93	18	18	16	10	17.0766	31.8	19.1	0.35568	9	7	12	7	6				74	135	80	122	13	65	97	0.6	15	4	46	74	0	40	626	165	932	503	0.325203	0.384615	66
M	71	1	10.797	1	4月6日	171	58.5	20.0062	2.21	3	7	85	28	25	19	21	6.2595	10.7	28.4	0.48547	11	7	11	6	4				74	94	65	239	19	55	84	0.9	26	4.2	119	110	0	52	1190	291	1382	1011	0.290503	0.784367	30
M	65	1	11.313	1	4月6日	170	56	19.3772	3.19	-19	-12	67	38	38	38	11	9.744	17.4	25.6	0.457143	10	14	10	3	4				71	112	66	171	18	37	76	1.1	16	4.2	64	108	1			.	.	.	.	.
F	73	1	8.562	.	4月6日	142	39.9	19.7877	4.3	4	7	90	20	20	18	10	12.768	32	14	0.350877	7	12	4	0	5				80	131	76	219	16	81	93	0.6	17	4.8	86	127	1	21	956	178	1677	854	0.205882	0.216282
M	81	1	5.25	.	4月6日	156	54.9	22.5592	4.99	-34	-36	88	18	18	18	11	18.9954	34.6	18.9	0.344262	7	9	2	0	0				95	126	59	174	13	104	138	0.8	5	4	35	132	0	36	618	110	760	554	0.5625	0.533981	47
F	83	1	13.323	.	4月9日	146	63.7	29.8837	6.18	-14	-13	45	9	8	9	10	29.2383	45.9	17.9	0.281005	11	12	5	7	2				86	147	85	130	27	142	193	1.1	23	4.2	42	74	0	15	3051	88	3676	2915	0.110294	0.115637	50
M	70	1	9.228	1	4月9日	163	73.9	27.8144	2.69	8	12	83	28	26	27	14	22.7612	30.8	28	0.37889	8	9	6	7	5				83	155	85	173	19	72	106	0.8	14	4.2	64	109	0	72	2961	194	3397	2835	0.571429	0.345196	61
F	65	.	.	.	4月9日	158	58.4	23.3937	2.61	19	24	100	24	26	24	14	16.0016	27.4	23	0.393836	8	5	7	5	10				84	136	85	182	20	52	77	1	22	4.6	72	102	1			.	.	.	.	.
F	77	.	.	.	4月9日	154	45.9	19.354	2.74	4	7	73	10	11	11	15	13.2651	28.9	16.9	0.368192	10	4	1	5	2				77	121	55	149	17	90	92	0.7	13	4.1	55	94	1			.	.	.	.	.
F	72	1	10.389	.	4月9日	153	67.1	28.6642	2.38	14	17	83	28	32	30	16	25.498	38	22.5	0.33532	9	6	11	2	4				91	102	69	219	27	89	95	0.8	45	4.4	61	140	1	20	3465	166	4074	3408	0.350877	0.249249
F	67	1	8.244	1	4月9日	151	51.4	22.5429	3.15	0	1	85	14	16	16	15	15.8826	30.9	18.7	0.363813	9	1	2	3	1				76	149	71	166	22	122	133	0.9	8	4.5	48	112	0	21	2250	134	2511	2209	0.512195	0.443709	7
F	70	.	.	.	4月12日	151	59.6	26.1392	2.79	3	12	90	22	23	23	17	22.7076	38.1	19.8	0.332215	12	14	6	5	4				92	110	76	186	16.6	116	101	0.8	91	4.2	62	102	0	102	1034	174	1296	714	0.31875	0.298969	120
M	70	.	.	.	4月12日	167	60.8	21.8007	3.49	-36	-34	74	22	24	26	15	11.0048	18.1	27.4	0.450658	6	9	7	3	2				80	110	57	151	14.1	68	86	0.8	12	4.3	55	84	0	106	1846	157	2095	1644	0.524752	0.348115	106
M	77	.	.	.	4月12日	160	62.2	24.2969	4.4	-15	-11	43	24	24	23	10	20.0906	32.3	22.3	0.358521	9	9	8	4	3			L3 L4滑脫	94	119	69	211	27.7	145	44	1.2	15	4.6	67	125	0	77	1516	188	1972	1129	0.198966	0.223013	158
F	82	.	.	.	4月12日	146	59.8	28.054	6.17	-27	-34	46	18	18	15	9	23.92	40	18.9	0.316054	11	0	5	0	1				87	142	71	264	11.8	119	88	0.6	10	3.9	92	159	0			.	.	.	.	.
F	76	.	.	.	4月12日	145	54.2	25.7788	4.36	2	7	36	18	18	18	7	21.951	40.5	16.8	0.309963	9	3	7	1	6				86	131	62	320	24.2	181	97	0.8	9	4.2	63	217	0	125	1056	177	1220	540	0.242248	0.260294	85
M	71	.	.	.	4月12日	158	55.7	22.3121	3.67	-32	-33	87	27	30	31	11	16.3201	29.3	21	0.37702	11	1	2	3	5				82	145	70	110	14.3	54	87	0.7	108	4.4	39	61	1			.	.	.	.	.	149
M	86	.	.	.	4月12日	150	45	20	4.77	-33	-34	42	24	24	24	11	12.06	26.8	17.3	0.384444	11	3	0	0	2				77	121	74	170	14.2	113	87	0.8	11	4.2	53	105	1			.	.	.	.	.	45
M	76	1	7.305	.	4月12日	161	59.3	22.8772	3.59	-9	-4	69	37	37	38	21	18.383	31	22.1	0.372681	6	6	2	4	6				89	106	63	204	11.9	182	123	0.9	16	4.1	39	155	0	102	2491	164	2636	2383	0.944444	0.648221	97
F	70	.	.	.	4月12日	152	48.8	21.1219	2.7	-7	-6	86	16	17	16	12	15.128	31	17.6	0.360656	9	6	3	3	2				76	102	65	202	18.6	75	83	0.8	14	4.1	77	104	0	119	811	166	1048	502	0.385113	0.304029	94
M	73	1	12.054	.	4月12日	168	80	28.3447	2.9	-30	-28	103	36	38	40	11	22.72	28.4	31.8	0.3975	9	13	9	6	6				96	119	57	137	16	79	86	1	24	4.2	43	88	1			.	.	.	.	.	173
F	65	1	9.57	.	4月12日	159	56.3	22.2697	2.57	16	19	95	20	20	20	13	17.5093	31.1	20.8	0.369449	9	12	6	7	6				73	127	55	230	7.8	111	90	0.7	12	4.4	68	154	1			.	.	.	.	.	112
M	71	1	8.097	1	4月12日	163	81.5	30.6748	3.68	-12	-13	66	34	38	36	11	30.2365	37.1	28.3	0.347239	9	12	9	7	5				99	151	86	201	18.4	392	101	1.3	16	4.6	32	99	1	122	922	161	1119	229	0.176046	0.180899
M	77	.	.	.	4月12日	168	71.6	25.3685	4.73	-26	-26	70	34	34	32	10	15.8236	22.1	30.5	0.425978	9	3	6	4	4				89	116	62	159	18	57	84	0.9	8	3.7	57	99	1			.	.	.	.	.	62
F	67	.	.	.	4月12日	154	47.4	19.9865	.	-22	-21	.	14	16	17	.	14.5992	30.8	17.1	0.360759	10	8	1	3	4			膝軟骨磨損	74	105	51	177	15	102	92	0.8	9	4	56	111	0	110	1207	196	1491	966	0.456432	0.373333	73
F	71	.	.	.	4月12日	154	74.8	31.5399	4.87	0	0	.	28	25	21	8	32.2388	43.1	23	0.307487	8	5	4	3	6			knee OA. L4 L5 OA	96	155	75	162	15.7	95	101	0.6	13	4.4	44	117	1			.	.	.	.	.
F	71	.	.	.	4月13日	150	50.2	22.3111	3.21	2	2	68	13	16	16	18	14.1564	28.2	19	0.378486	12	7	9	0	4				78	128	57	181	22.6	55	95	0.7	11	4.1	62	107	1	抓不到首發		.	.	.	.	.	54
M	79	.	.	.	4月13日	164	62.5	23.2377	3.61	-10	-8	69	31	30	28	13	14.0625	22.5	26	0.416	9	2	6	3	1				85	127	63	186	11.3	52	89	0.9	14	3.8	63	112	1			.	.	.	.	.
F	74	.	.	.	4月13日	156	61.5	25.2712	2.93	-24	-19	92	20	21	18	13	27.921	45.4	17.4	0.282927	9	10	3	3	3				98	109	68	166	14.2	203	91	0.6	29	4	37	101	0	86	1250	127	1277	968	0.304965	0.411003	58
F	77	.	.	.	4月13日	153	65.3	27.8953	4.45	-7	-4	75	22	22	22	8	28.732	44	19.5	0.298622	9	8	3	2	9				91	115	39	115	30.3	165	95	1.3	24	4	46	41	0	82	1035	136	1308	715	0.25625	0.229342	56
M	68	.	.	.	4月13日	157	65.5	26.5731	2.95	0	0	56	28	27	30	11	24.366	37.2	23.3	0.355725	9	0	3	2	6				91	120	62	185	14.1	94	89	0.9	13	4.4	60	113	0	63	1089	98	1182	805	0.221831	0.259947	92
F	68	.	.	.	4月13日	150	48.6	21.6	4.03	20	33	88	22	22	23	15	14.6772	30.2	17.8	0.366255	9	9	7	6	3				74	142	69	160	23	44	87	0.7	17	4.3	71	?	0	140	348	213	475	156	0.729167	0.667712	77
M	79	.	.	.	4月13日	162	64	24.3865	3.02	-17	-18	89	31	30	31	13	16.832	26.3	25.8	0.403125	12	9	7	10	4				88	177	70	148	28.1	176	106	1.5	22	3.8	32	88	1	抓不到首發		.	.	.	.	.
M	80	.	.	.	4月13日	157	61.2	24.8286	3.26	9	17	136	40	42	40	23	16.4628	26.9	24.3	0.397059	9	4	5	4	3				91	159	90	196	13.8	64	98	1	14	4.3	60	135	0	96	959	156	1197	272	0.139738	0.168649	129
M	65	.	.	.	4月13日	175	71.7	23.4122	3.35	-11	-7	57	40	42	40	19	19.1439	26.7	29.4	0.410042	9	6	8	2	4				87	130	82	141	16.2	79	97	1	42	4.4	38	94	0	72	426	125	841	174	0.285714	0.187406	68
F	78	.	.	.	4月13日	151	46.5	20.3938	3.46	-26	-27	33	17	18	18	9	13.206	28.4	17.4	0.374194	5	5	5	6	4				72	128	52	186	13.3	113	76	0.5	12	4.3	54	114	0	93	2008	139	2329	1605	0.230769	0.191989	93
M	81	.	.	.	4月13日	165	67.3	24.7199	3.48	-10	-8	75	37	36	37	13	22.3436	33.2	24.4	0.362556	9	13	3	3	8				90	100	57	149	9.4	121	103	0.8	17	4.4	49	85	0	126	1891	158	2125	1590	0.418605	0.295327	55
M	65	1	13.089	1	4月13日	172	84.7	28.6303	3.4	-27	-19	76	44	42	42	11	22.4455	26.5	34.2	0.403778	11	4	3	3	3				106	119	70	175	15.1	116	86	1	12	4.2	45	108	1	103	4169	167	4625	3876	0.351536	0.222964
F	76	.	.	.	4月16日	150	51.2	22.7556	3.05	17	18	88	10	15	16	10	14.848	29	19.2	0.375	8	5	5	2	0				76	138	76	208	19.6	61	83	0.9	21	4.2	61	134	0	43	1775	74	1881	1721	0.796296	0.4625	62
M	69	.	.	.	4月16日	163	85.7	32.2556	3.27	-24	-24	100	37	35	36	25	29.9093	34.9	30.8	0.359393	11	6	8	4	3				97	135	76	160	19.4	98	99	1	17	3.8	38	98	0	159	1217	215	1393	894	0.49226	0.430862	128
F	64	.	.	.	4月16日	153	54.9	23.4525	2.72	-2	2	124	19	20	21	16	18.666	34	19.5	0.355191	8	6	11	4	3				80	128	77	201	20.7	242	150	0.8	33	4.7	47	120	0	187	796	272	966	480	0.591772	0.559671	234
F	76	.	.	.	4月16日	158	54	21.6311	4.3	3	3	100	25	25	24	15	16.146	29.9	20.3	0.375926	9	6	7	3	6				80	137	90	195	14.9	135	87	1	8	4.4	45	124	0	132	1021	162	1264	577	0.297297	0.235808	155
M	76	.	.	.	4月16日	151	54.5	23.9025	5.38	-18	-20	45	27	28	28	12	18.203	33.4	19.4	0.355963	7	10	4	3	5				93	138	81	193	23.2	197	91	1.1	18	4.1	39	131	0	71	1326	108	1868	913	0.171913	0.113089	86
M	72	.	.	.	4月16日	172	67.7	22.884	2.99	-23	-15	88	34	35	33	12	18.6175	27.5	26.8	0.395864	9	11	4	7	3				89	125	75	214	14.4	103	96	0.9	12	4.3	39	150	0	69	876	218	1162	682	0.35567	0.454167	70
F	68	.	.	.	4月16日	150	64.7	28.7556	3.18	12	22	97	24	20	22	20	28.5327	44.1	19.3	0.2983	10	6	8	4	5				87	127	81	163	17	67	107	0.7	21	4.4	72	77	0	150	3093	221	3341	2777	0.474684	0.391844	257
F	77	.	.	.	4月16日	150	50.3	22.3556	3.85	1	2	93	15	16	16	15	17.8565	35.5	16.8	0.333996	12	6	8	5	5				86	155	80	197	10.4	122	87	0.7	18	3.8	52	123	1			.	.	.	.	.
M	75	.	.	.	4月16日	170	74.3	25.7093	6.6	-15	-13	88	35	42	38	17	14.7857	19.9	32.9	0.442799	9	0	6	0	4				83	158	80	122	12.3	87	92	1	11	4.6	57	58	0	105	1362	152	1516	1017	0.304348	0.304609	137
F	69	1	1.485	.	4月16日	153	66.9	28.5788	4.6	0	0	49	14	14	14	12	29.1015	43.5	20.5	0.306428	10	4	7	5	3				90	104	58	209	10.6	203	106	0.7	20	4.6	37	151	1	128	1656	182	1970	1074	0.219931	0.203125
M	82	1	7.863	.	4月16日	161	61	23.533	4.29	-2	3	70	26	28	28	10	14.457	23.7	25.9	0.42459	10	2	3	2	1				86	156	85	173	25.3	143	111	1.7	18	4.4	47	105	1	121	1270	160	1432	650	0.195161	0.204604
M	82	.	.	.	4月16日	161	56.9	21.9513	3.22	3	11	41	35	36	34	13	10.9248	19.2	24.8	0.435852	11	5	6	6	6				80	164	82	259	24.7	86	98	1.2	10	4.3	51	182	1	超扯 ……	大傻眼 ……	.	.	.	.	.
F	77	1	8.958	.	4月16日	148	48.7	22.2334	4.8	.	.	.	13	12	11	.	15.9249	32.7	17.2	0.353183	8	1	1	2	2			dizzy	74	125	65	190	12.8	170	105	1	9	4.7	62	101	1	55	1681	83	1737	917	0.0719895	0.10122
M	67	.	.	.	4月19日	168	58	20.5499	3.94	-23	-16	78	30	30	31	15	13.746	23.7	24.3	0.418966	9	7	2	3	6				80	129	67	181	14.1	179	144	1	15	4.3	34	115	0	34	890	140	952	759	0.259542	0.725389	75
F	64	1	5.037	1	4月19日	150	67.2	29.8667	3.32	8	8	63	21	22	19	10	29.0304	43.2	20.5	0.30506	12	10	4	3	4				86	143	72	163	19.5	114	87	0.6	19	4.2	39	110	1	128	1211	172	1723	557	0.195719	0.147513
F	66	1	6.831	.	4月19日	149	44.9	20.2243	3.15	16	15	81	16	18	18	13	13.5149	30.1	16.6	0.36971	9	6	5	5	5				78	124	60	205	11.9	143	96	0.7	14	4.7	45	140	0	209	2800	304	3212	2059	0.282051	0.26366	202
F	69	1	7.923	.	4月19日	146	42.3	19.8442	3.24	12	13	55	20	20	20	20	12.3939	29.3	15.7	0.371158	9	5	6	2	2				68	128	68	163	14.1	129	108	0.7	11	4.4	59	84	0	86	1752	122	1925	1453	0.287625	0.258475	110
M	71	.	.	.	4月19日	163	67.6	25.4432	2.86	-2	-2	103	39	44	40	29	15.886	23.5	28.5	0.421598	12	5	6	4	6				83	109	54	183	15.2	97	95	0.9	31	3.8	48	110	1	149	745	234	1052	395	0.425714	0.356164
M	77	1	4.644	.	4月19日	161	71.3	27.5067	2.81	7	8	94	35	38	40	19	18.3241	25.7	29.9	0.419355	9	7	8	0	3				95	150	80	229	17.9	150	104	1.2	21	4.4	39	153	0	55	1024	110	2061	805	0.251142	0.0875796	30
F	72	1	12.315	.	4月19日	155	59.4	24.7242	2.74	17	20	113	16	17	16	22	21.681	36.5	20.4	0.343434	11	6	14	2	3				85	112	66	251	16.8	131	101	0.6	10	4.8	47	168	0	98	782	181	1024	339	0.221219	0.264234	85
F	69	1	4.731	.	4月19日	156	52.3	21.4908	3.8	-5	-4	80	19	18	18	16	15.1147	28.9	19.6	0.374761	8	6	6	4	2				79	119	74	202	19	67	94	0.9	8	4.4	60	123	0	136	1645	214	1856	912	0.185539	0.226695	143
F	80	1	7.791	.	4月19日	166	68	24.677	2.88	18	15	101	27	30	31	17	20.264	29.8	26	0.382353	11	11	3	4	6				90	151	68	192	15.7	132	105	0.8	12	4.5	34	128	0	30	1210	102	1690	1094	0.258621	0.171141	131
F	76	1	7.689	1	4月19日	143	52.4	25.6247	4.23	-18	-14	73	10	11	10	16	20.5408	39.2	16.5	0.314885	3	8	1	6	4				83	168	62	179	21.9	118	110	0.8	17	3.9	52	101	0	161	1965	199	2348	1076	0.181102	0.156447	167
F	75	.	.	.	4月19日	149	63.6	28.6474	6.17	-28	-25	.	13	14	12	10	27.5388	43.3	19	0.298742	3	0	0	0	3			Knee OP半年	97	136	66	168	15.9	112	93	0.8	6	4	43	107	1			.	.	.	.	.
M	79	1	6.924	.	4月19日	161	64.5	24.8833	3.19	8	9	88	33	34	31	21	18.06	28	25.3	0.392248	6	0	3	3	0				92	109	56	145	20.8	162	123	1	13	4.1	33	86	0	14	2375	35	2447	679	0.00825472	0.0197964	55
F	76	1	7.761	.	4月19日	154	68.1	28.7148	4.51	2	7	.	5	5	6	13	29.6916	43.6	20.4	0.299559	6	4	2	0	4			腰痛	87	147	50	194	11.7	138	97	0.6	8	3.9	55	115	0	168	1051	273	1263	768	0.59364	0.551515	151
F	65	1	4.638	.	4月20日	166	59.4	21.5561	2.64	-8	-7	106	26	24	24	14	16.2162	27.3	23.2	0.390572	9	4	4	3	3				84	133	74	180	12.4	63	93	0.7	19	4.5	49	106	0	161	1257	296	1667	943	0.512739	0.40884	172
F	79	1	7.491	.	4月20日	155	58.9	24.5161	3.93	0	1	97	16	14	16	11	21.9697	37.3	19.4	0.329372	9	2	5	3	1				88	168	57	206	19.6	207	95	0.7	11	4.4	42	110	1	他很快…		.	.	.	.	.	101
M	80	1	9.651	.	4月20日	164	64.2	23.8697	4.04	-28	-26	73	27	24	25	16	18.1686	28.3	24.9	0.38785	9	7	13	3	5				82	135	76	175	16.3	193	99	0.8	12	4.6	32	114	1	抓不到首發		.	.	.	.	.	68
F	73	.	.	.	4月20日	142	56	27.7723	3.54	-2	-2	103	22	19	20	20	20.104	35.9	19.4	0.346429	10	9	9	12	10				92	119	62	174	12.6	66	112	0.7	17	4.3	73	84	0	139	1190	209	1498	430	0.182895	0.195693	135
F	65	1	5.832	.	4月20日	152	62.3	26.965	4.07	11	15	88	20	20	20	21	22.0542	35.4	21.7	0.348315	10	15	7	11	2				81	108	68	239	11.6	104	239	0.7	12	4.2	57	155	0	140	620	235	719	85	0.261682	0.370662	204
M	68	.	.	.	4月20日	154	58.3	24.5826	3.61	12	12	66	29	26	26	16	12.7677	21.9	25.4	0.435678	9	8	6	3	5				80	130	70	194	19.8	59	106	1.1	19	4.9	57	114	0	133	944	239	1137	719	0.591111	0.57177	131
F	69	1	5.973	.	4月20日	157	51.8	21.0151	2.85	20	21	118	25	24	24	27	13.3126	25.7	20.8	0.401544	9	4	7	3	0				73	124	60	259	20.8	64	88	0.8	13	4.2	92	138	0	142	1024	196	1220	805	0.648402	0.472289	159
M	79	1	8.145	.	4月20日	169	73.4	25.6994	2.8	-1	-1	108	40	34	36	11	18.2766	24.9	30.2	0.411444	12	12	13	6	7				86	166	98	170	16.6	127	103	1.1	10	4.5	33	116	0	48	2177	103	2226	1539	0.0752351	0.149927	240
M	67	1	8.853	1	4月20日	165	70.3	25.8219	3.67	-2	-2	101	36	37	37	12	17.0829	24.3	29.9	0.42532	10	3	8	3	3				87	123	78	178	15.9	153	99	0.8	41	4.7	35	119	1	抓不到首發		.	.	.	.	.	100
M	72	.	.	.	4月20日	163	67.5	25.4055	4.59	-27	-26	54	33	29	30	13	21.06	31.2	25.3	0.374815	6	2	4	4	1				95	112	93	220	15.5	102	102	0.9	10	4.7	46	139	1	抓不到首發		.	.	.	.	.	47
F	68	1	12.027	1	4月23日	155	58.7	24.4329	3.67	0	0	90	17	19	18	10	21.5429	36.7	19.7	0.335605	9	7	6	5	3				83	112	64	228	11.3	98	97	0.6	9	4.5	70	140	0	186	2185	242	2332	1590	0.312605	0.326146	192
M	69	1	7.821	.	4月23日	164	63.9	23.7582	5.04	-20	-24	.	26	27	25	12	19.0422	29.8	24.4	0.381847	9	0	7	3	3				82	142	76	208	14.2	159	100	1.1	12	4.4	44	128	1			.	.	.	.	.
M	70	1	13.218	.	4月23日	174	73.5	24.2767	3.7	-12	-12	63	33	35	34	11	16.2435	22.1	31.7	0.431293	10	12	4	2	6				86	123	63	193	17.2	103	93	1	18	4.2	45	125	1	他一直抖…		.	.	.	.	.	150
F	81	1	11.31	.	4月23日	144	44.2	21.3156	5.66	0	4	51	16	20	21	18	14.2324	32.2	15.4	0.348416	7	6	2	0	3				78	138	68	153	34.7	84	109	2.4	10	4.2	55	80	1			.	.	.	.	.
M	81	1	7.08	.	4月23日	151	56.4	24.7358	5.68	-24	-24	36	15	16	16	12	18.612	33	20.3	0.359929	12	7	8	3	6				81	123	48	191	32.8	100	117	1.5	32	3.9	30	145	1			.	.	.	.	.	129
M	71	.	.	.	4月23日	165	54	19.8347	2.22	2	2	111	41	42	41	29	6.156	11.4	26.5	0.490741	9	11	9	3	7				78	169	92	143	13.9	83	108	1	8	4.3	61	62	1			.	.	.	.	.
M	73	.	.	.	41025	158	57	22.8329	3.44	-21	-17	74	20	21	20	15	14.649	25.7	23	0.403509	12	9	6	5	5				87	153	84	176	13.2	76	103	0.7	7	4.5	51	114	0	153	2988	221	3044	1951	0.147541	0.202196	154
M	88	.	.	.	41025	165	60	22.0386	4.42	-16	-15	.	31	31	28	13	14.28	23.8	24.7	0.411667	12	6	1	2	2			踏步次數有誤	81	143	73	239	23.3	99	106	1.4	14	4.3	68	146	1			.	.	.	.	.	101
F	69	.	.	.	41025	155	48.1	20.0208	3.32	3	4	79	22	20	21	21	16.6426	34.6	16.5	0.343035	10	12	9	6	3				78	130	66	191	15.8	164	86	0.8	14	4.2	43	123	0	102	1961	171	2686	883	0.0946197	0.0948419	103
M	80	.	.	.	41025	155	59.2	24.641	4.27	-12	-10	69	30	28	35	10	16.1024	27.2	23.3	0.393581	9	10	3	6	4				78	140	68	149	19.2	102	98	0.9	10	4.1	38	99	1	87	2541	129	2798	2253	0.302083	0.236697
F	73	.	.	.	41025	158	50.6	20.2692	4.13	9	9	50	22	22	22	12	13.8138	27.3	19.5	0.385375	8	9	4	5	8				82	123	70	194	17.2	114	89	0.7	16	4.3	45	128	0	145	3864	184	4199	3061	0.180573	0.161687	132
F	79	.	.	.	41025	143	54.3	26.5539	5.3	2	4	81	11	13	10	10	22.7517	41.9	16.3	0.300184	12	10	5	5	2				83	157	77	185	19.2	93	89	0.8	15	4.2	81	85	0	151	1709	183	2123	756	0.158447	0.13387	65
F	65	.	.	.	41025	145	52.7	25.0654	2.89	3	3	107	16	14	15	19	18.3396	34.8	18.5	0.351044	10	7	4	1	2				84	148	74	211	17.4	130	93	0.7	25	4.3	54	140	1			.	.	.	.	.
F	68	.	.	.	41025	155	57.9	24.0999	3.3	7	8	112	21	18	12	17	20.1492	34.8	20	0.345423	8	0	5	3	4				86	144	69	173	13.1	56	91	0.7	18	4.5	86	69	0	72	1806	118	2115	1366	0.163636	0.157543	131
F	72	.	.	.	41025	149	54.1	24.3683	2.69	6	9	80	20	16	18	13	20.0711	37.1	18	0.332717	9	5	5	7	3				75	129	78	215	19.1	153	95	0.7	36	4.1	44	133	0	87	1971	205	2088	1435	0.162313	0.313936	82
M	69	.	.	.	41025	164	58.1	21.6017	2.41	8	8	98	39	40	39	22	10.0513	17.3	26.5	0.45611	8	3	4	3	8				88	103	49	118	19.2	37	88	0.9	26	4.2	49	65	1			.	.	.	.	.	246
F	86	.	.	.	41025	154	54.3	22.8959	6.02	6	14	62	16	15	14	7	19.7652	36.4	17.8	0.327808	7	11	7	3	4				82	126	63	151	20.3	117	130	0.9	62	3.9	56	70	1			.	.	.	.	.
M	86	.	.	.	41026	161	52.9	20.4082	4.37	1	1	84	38	36	39	12	12.6431	23.9	21.6	0.408318	9	3	9	5	3				89	114	72	156	26.7	66	88	1.4	18	3.8	62	76	0	105	994	171	1276	742	0.416667	0.320225	182
F	66	.	.	.	41026	158	56.7	22.7127	3.14	30	33	72	29	29	28	18	18.4842	32.6	20.3	0.358025	8	6	5	2	3				75	122	74	181	15.8	83	88	0.8	10	4.4	47	121	1			.	.	.	.	.	128
F	64	.	.	.	41026	152	54.9	23.7621	4.2	-15	-9	89	15	18	18	10	21.6306	39.4	17.5	0.318761	10	7	5	2	1				85	108	66	218	12.2	247	86	0.7	10	4.3	51	128	0	145	461	262	713	103	0.405028	0.429508	130
M	72	.	.	.	41026	160	63.4	24.7656	6.46	-28	-26	69	24	23	23	14	19.7808	31.2	23.7	0.373817	6	9	6	1	6				92	132	73	206	14.5	175	83	0.8	17	4.3	47	138	1			.	.	.	.	.
F	73	.	.	.	41026	151	41.9	18.3764	4.27	4	9	80	14	13	12	12	12.0253	28.7	15.3	0.365155	11	3	1	5	1				73	108	54	194	14.5	70	85	0.6	10	4.1	58	124	0	132	884	225	1115	634	0.528	0.467775	142
F	72	1	9.531	.	41026	142	49.2	24.3999	4.43	0	0	83	19	20	18	14	18.5976	37.8	16.1	0.327236	8	6	4	1	5				91	162	74	190	13	174	100	0.7	12	4.6	63	111	1			.	.	.	.	.
M	77	.	.	.	41026	170	77.7	26.8858	3.48	-27	-24	102	35	38	36	17	24.1647	31.1	29.2	0.375804	6	7	5	6	2				94	155	86	181	16.9	98	105	1.1	10	4	46	125	1			.	.	.	.	.	191
F	75	.	.	.	41026	150	50.8	22.5778	3.97	0	5	75	12	12	14	15	18.3388	36.1	16.9	0.332677	6	2	6	1	3				75	111	58	185	11.6	81	120	0.6	8	4.5	61	111	1			.	.	.	.	.
F	66	1	7.686	.	41026	156	70	28.764	3.92	2	5	118	20	21	22	18	30.17	43.1	21.5	0.307143	10	10	8	2	6				90	143	93	193	18.3	150	125	0.6	15	4.3	43	126	1	抓不到首發		.	.	.	.	.
F	70	.	.	.	41029	152	56.9	24.6278	3.39	28	32	112	20	22	21	19	19.4029	34.1	20.1	0.353251	11	6	9	8	6				76	151	60	186	12.2	79	89	0.7	12	4.6	60	110	0	133	1028	186	1109	771	0.51751	0.550296	115
M	74	.	.	.	41029	164	51.9	19.2965	3.32	-29	-26	96	36	36	35	-18	7.5774	14.6	24	0.462428	12	8	8	6	6				69	117	67	154	21.4	102	100	1.1	13	4.5	35	106	1			.	.	.	.	.	93
M	70	1	11.907	.	41029	163	66.7	25.1044	2.66	0	0	123	38	40	39	25	17.0752	25.6	27.3	0.409295	6	3	4	7	7				87	179	86	207	20.3	108	111	1.2	15	4.4	39	148	0	166	1027	266	1202	644	0.43342	0.476703	189
F	67	.	.	.	41029	162	53.9	20.538	4.07	-1	0	65	18	17	16	12	17.787	33	19.1	0.35436	9	6	6	3	1				68	138	75	186	12.5	93	85	0.7	10	4.2	50	127	0	153	919	198	1290	430	0.312883	0.230233	142
M	84	.	.	.	41029	166	57	20.6852	5.19	-1	1	.	36	38	38	9	13.965	24.5	22.9	0.401754	7	4	6	3	10			Knee痛風	77	128	57	131	30	56	97	1.2	10	3.8	44	71	1	抓不到首發		75	3428	.	.	0.0218786	40
M	76	.	.	.	41029	170	82.6	28.5813	3.31	-23	-20	90	20	21	16	14	27.5884	33.4	30.5	0.369249	7	6	6	3	4				95	149	91	146	8.7	79	102	0.9	16	4.5	49	85	0	75	2682	104	2915	2535	0.510204	0.273684	89
F	71	.	.	.	41029	148	49.6	22.6443	3.9	16	14	97	18	22	20	18	19.3936	39.1	15.7	0.316532	9	6	5	6	4				69	119	63	200	12.4	86	96	0.6	14	4.4	63	115	0	141	879	222	1038	653	0.623894	0.576623	108
M	86	.	.	.	5月3日	163	51.4	19.3459	3.05	-14	-17	54	28	32	38	11	11.3594	22.1	21.3	0.414397	9	3	2	3	0				83	127	66	215	11.2	61	100	0.8	14	4.5	82	106	1			.	.	.	.	.	131
F	80	.	.	.	5月3日	156	65.4	26.8738	2.52	-6	-6	.	22	20	22	.	26.2254	40.1	20.9	0.319572	8	3	1	8	0			退化性關節炎	96	110	59	196	13.3	221	103	0.6	16	4.3	46	117	1			.	.	.	.	.	129
M	70	1	14.979	.	5月3日	154	51.5	21.7153	2.67	11	15	114	21	19	16	23	12.3085	23.9	21.1	0.409709	12	6	10	7	9				71	123	71	163	25.3	82	133	1.5	26	4.3	39	100	0	133	1881	235	2444	1303	0.230104	0.20596	137
F	76	1	6.219	.	5月3日	155	61.7	25.6816	4.24	0	3	67	15	14	15	11	23.8779	38.7	20	0.324149	6	4	4	2	2				93	121	71	190	13.4	134	87	0.5	13	4.5	35	130	1	抓不到首發		.	.	.	.	.
F	81	.	.	.	5月3日	157	51.1	20.7311	3.03	4	6	95	18	20	19	16	14.7679	28.9	19	0.37182	9	7	7	3	4				77	138	55	158	16.2	88	100	0.9	19	4.3	47	87	0	161	4151	224	4302	3908	0.662551	0.568528	178
F	80	1	7.65	.	5月3日	147	46.4	21.4725	4.14	9	13	65	20	20	20	12	13.2704	28.6	17.3	0.372845	10	5	5	2	8				82	154	95	207	17.3	100	111	1	10	4.1	82	101	0	136	2482	211	2916	1437	0.130144	0.142664	180
F	70	1	11.304	.	5月3日	153	74.5	31.8254	3.74	16	14	78	22	22	21	10	31.141	41.8	23.5	0.315436	11	3	4	2	5				94	167	53	224	16.4	160	115	0.8	32	4.3	55	150	0	148	6013	175	6231	522	0.0269532	0.0306534	121
M	74	1	6.876	.	5月3日	157	63	25.5588	3.62	-11	-7	98	30	27	28	13	19.152	30.4	23.6	0.374603	12	7	6	3	7				91	126	73	187	18.8	85	102	0.9	13	4.1	44	121	0	87	2241	118	2384	1988	0.343874	0.29798	113
M	66	1	12.438	1	5月3日	166	82.7	30.0116	2.65	17	24	112	36	36	36	15	28.2834	34.2	30.3	0.366385	8	0	7	7	15				99	114	76	164	15	79	104	0.9	28	4.6	42	111	0	91	2874	196	3119	2646	0.399123	0.414376	136
M	73	.	.	.	5月3日	166	63.9	23.1891	5.07	-18	-19	84	29	28	28	9	16.6779	26.1	25.9	0.405321	9	4	9	3	7				92	136	82	168	24.6	121	86	1	21	4.1	28	120	1	無藍線		.	.	.	.	.	89
F	66	.	.	.	5月4日	157	55.6	22.5567	3.14	3	1	106	22	24	25	19	16.7912	30.2	21	0.377698	12	5	8	3	2				78	137	77	188	14	91	89	0.9	16	4.2	49	116	0	118	1173	180	1274	894	0.422939	0.473684	89
F	86	1	10.608	.	5月4日	151	46.5	20.3938	3.62	2	2	81	12	15	14	14	11.811	25.4	18.2	0.391398	9	5	2	3	0				80	111	54	213	18.5	99	79	0.8	19	4	59	128	1			.	.	.	.	.	82
F	79	.	.	.	5月4日	145	60.4	28.7277	5.88	16	19	76	14	13	12	9	25.6096	42.4	18.5	0.306291	6	4	0	3	2				84	123	71	169	17.8	87	95	0.7	9	4.2	39	110	0	143	3370	197	3602	2689	0.209985	0.215772	130
M	80	.	.	.	5月4日	163	71.4	26.8734	3.72	-29	-18	81	14	12	12	9	21.8484	30.6	26.9	0.376751	9	3	3	2	0				97	144	91	138	26.6	142	105	1.2	12	4.1	25	79	1			.	.	.	.	.
F	65	1	11.256	.	5月4日	157	51.2	20.7716	3.41	-6	0	91	20	20	18	12	14.6432	28.6	19.6	0.382812	8	2	2	0	4				76	112	50	160	12.1	158	115	0.8	10	4.4	36	102	0	79	1241	152	1745	952	0.273356	0.191677	112
F	65	1	9.666	.	5月7日	151	56	24.5603	4.01	7	10	96	21	23	22	13	22.848	40.8	17.2	0.307143	8	4	5	3	3				87	116	75	270	16.7	117	86	0.6	18	4.2	63	176	0	110	1194	144	1539	792	0.273632	0.192771	92
F	65	1	4.608	.	5月7日	158	51.7	20.7098	2.9	9	11	110	18	19	18	21	16.6991	32.3	18.3	0.353965	9	7	4	3	2				80	119	58	236	12.1	75	93	0.7	21	4	61	146	1			.	.	.	.	.	130
M	71	1	5.718	1	5月7日	171	69.7	23.8364	3.71	0	0	178	28	28	28	21	17.8432	25.6	28.6	0.41033	12	5	7	3	4				85	117	70	133	15.8	62	103	1.2	17	4	34	83	0	198	1910	230	2147	902	0.196429	0.184739	168
F	77	1	8.142	.	5月7日	142	46.9	23.2593	6.99	2	4	68	8	10	9	11	18.8538	40.2	14.2	0.302772	12	5	4	0	1				90	116	56	166	11.1	134	121	0.6	15	4.6	42	106	0	41	2369	63	3228	1645	0.0566298	0.0397979	55
F	81	1	5.853	.	5月7日	154	60.7	25.5945	3.26	5	6	103	20	20	20	8	24.1586	39.8	19.3	0.317957	8	2	1	2	3				91	139	61	178	24.4	96	101	0.6	18	3.8	48	101	0	133	2186	195	2358	1644	0.245387	0.273109	113
M	76	.	.	.	5月7日	168	71.9	25.4748	4.97	-30	-31	68	18	18	16	11	26.0997	36.3	24.9	0.346314	12	11	8	4	1				95	103	67	208	10.2	122	100	0.8	13	4	43	133	1			.	.	.	.	.
M	77	1	11.058	.	5月7日	171	80.7	27.5982	3.44	-8	-10	76	18	17	16	13	26.0661	32.3	30.1	0.372986	9	6	4	5	2				96	113	79	173	28.1	240	93	2	10	3.9	31	98	0	135	1831	239	2148	1229	0.224252	0.260065	192
M	71	1	7.035	.	5月7日	157	65.4	26.5325	3.69	3	4	77	27	25	26	12	18.7698	28.7	25.7	0.392966	9	5	8	5	8				91	154	85	184	25.3	88	94	1.9	13	3.8	37	119	0	119	1189	192	1215	741	0.265625	0.405063	135
M	75	1	6.669	1	5月7日	161	57.6	22.2214	3.53	6	6	103	23	27	29	20	13.3056	23.1	24.1	0.418403	12	15	11	11	10				81	113	57	228	20.2	90	83	1.3	14	3.9	60	134	1			.	.	.	.	.	198
F	72	1	8.67	.	5月7日	145	48.3	22.9727	2.63	14	14	87	19	16	16	23	16.3737	33.9	48.3	1	9	3	7	4	4				79	145	81	194	9.7	64	99	0.5	11	1.2	50	120	0	150	1300	201	1594	925	0.4	0.300448	85
M	71	1	13.707	.	5月7日	165	71.5	26.2626	2.61	26	26	88	31	34	32	27	20.8065	29.1	28	0.391608	7	5	6	3	4				84	141	70	212	21.7	127	83	1	10	3.9	34	153	0	123	979	186	1117	824	0.793548	0.634812	123
M	76	1	9.981	.	5月7日	169	63.9	22.3732	3.2	-10	-9	95	38	40	40	18	13.9941	21.9	27.6	0.431925	9	7	6	6	2				83	168	71	173	16.4	71	89	0.9	10	3.9	32	120	0	141	1113	270	1361	738	0.376	0.433387	166
F	65	1	9.534	.	5月7日	147	45.3	20.9635	2.92	0	-1	89	17	15	16	22	14.9037	32.9	15.8	0.348786	9	2	2	3	3				78	117	72	226	9.9	94	93	0.6	10	3.9	57	145	0	195	1167	283	1518	777	0.5	0.381916	110
M	76	1	5.598	.	5月10日	169	71.5	25.0341	3.35	-20	-22	72	32	33	30	11	24.3815	34.1	25.2	0.352448	10	11	5	6	2			7年前脊椎OP過	93	128	60	168	17.7	69	97	0.9	20	4.2	64	86	0	84	1241	121	1633	637	0.139073	0.121486	89
F	68	1	8.742	1	5月10日	152	53.4	23.1129	2.84	30	30	94	24	24	22	17	17.2482	32.3	19.4	0.363296	9	8	6	3	4				72	133	76	235	12.2	103	110	0.7	10	4.5	52	169	0	136	2222	221	2484	1921	0.451827	0.39254	89
M	64	1	9.591	1	5月10日	163	71.4	26.8734	4.04	-3	-2	92	23	36	34	16	18.3498	25.7	29.7	0.415966	7	8	6	5	4				88	131	77	216	20.6	87	97	0.9	22	4.2	49	157	0	142	1119	194	1380	571	0.259124	0.239802	106
M	75	1	8.553	1	5月10日	158	61.3	24.5554	4.37	0	0	87	15	15	16	16	17.4705	28.5	23.7	0.386623	10	12	12	7	7				86	127	88	163	20.2	249	80	1	26	4	32	67	1			.	.	.	.	.	119
F	71	1	10.806	1	5月10日	154	61	25.721	5.14	6	8	97	20	21	20	11	22.936	37.6	20.4	0.334426	8	9	9	4	7				88	147	64	203	20.2	93	80	1.3	34	4	83	97	0	220	1491	266	1618	1105	0.569948	0.518519	87
M	71	1	9.507	.	5月10日	164	64.4	23.9441	3.61	-7	-7	99	32	35	36	26	18.354	28.5	64.4	1	9	0	8	3	3				84	137	85	156	15.1	79	94	0.8	35	4.2	47	99	1			.	.	.	.	.
M	66	1	10.236	.	5月10日	171	69.7	23.8364	3.78	11	14	97	36	38	34	18	12.8945	18.5	32.1	0.460545	9	17	8	9	9				83	134	86	232	9.7	108	104	0.9	20	4.4	44	170	1			.	.	.	.	.	122
F	66	1	12.045	.	5月10日	148	41.7	19.0376	3	20	21	82	20	20	20	16	10.7169	25.7	16.4	0.393285	9	8	7	9	3				67	121	70	188	16.6	84	98	0.8	16	4.6	61	105	0	214	725	248	767	527	1.08081	1.03333	203
M	73	1	13.212	.	5月10日	173	74.9	25.0259	3.69	13	13	89	32	31	31	12	18.6501	24.9	31.1	0.41522	10	5	4	3	5				87	86	46	186	14.6	129	98	0.9	18	4.1	49	118	0	110	655	223	877	489	0.662651	0.574742	136
F	74	1	6.237	.	5月10日	155	64.4	26.8054	4.53	6	12	100	18	18	20	9	26.082	40.5	20.6	0.319876	4	10	6	8	5				84	139	61	159	13.3	150	110	0.7	34	4.1	40	104	0	69	1415	94	1762	1054	0.191136	0.132768	113
F	82	1	5.712	.	5月10日	150	60.4	26.8444	3.76	1	3	104	19	19	18	12	23.6768	39.2	60.4	1	12	10	3	3	9				82	151	77	190	15	251	80	0.8	19	4.2	39	100	0	145	1706	173	2026	984	0.200831	0.166027	37
F	71	1	6.342	.	5月10日	164	45.7	16.9914	5.07	1	2	.	24	19	20	8	8.8201	19.3	19.5	0.426696	10	4	3	3	6			93年6月6日開過刀,右腳股骨頭頸裝支架	67	129	63	230	16.4	116	85	0.6	13	4.5	78	130	1			.	.	.	.	.
F	72	1	6.459	.	5月10日	149	51.3	23.1071	3.7	-10	-8	82	20	20	22	15	18.0576	35.2	17.6	0.34308	9	15	7	10	4				73	135	76	158	16.9	72	95	0.7	19	4.1	61	85	0	124	1396	164	1575	1118	0.446043	0.358862	45
F	69	1	6.279	.	5月10日	156	59.1	24.285	2.59	5	6	96	30	29	27	26	19.0893	32.3	21.4	0.362098	12	14	14	10	11				77	104	50	161	20.9	74	105	0.6	16	4.1	56	95	1			.	.	.	.	.	47
M	87	1	3.624	.	5月10日	164	65.5	24.3531	4.22	-20	-20	.	40	38	39	14	19.912	30.4	24.6	0.375573	11	8	1	3	1			1分5秒,太累	90	122	63	183	17.5	120	93	1.3	11	4	33	?	1	66	892	88	1114	830	1.06452	0.309859
M	84	1	13.422	.	5月10日	159	62.4	24.6826	3.14	-13	-14	.	45	39	38	13	16.9104	27.1	24.6	0.394231	8	11	4	4	4			太喘	88	170	91	177	20.3	165	123	1.1	14	4.5	41	114	1			.	.	.	.	.
F	71	1	8.517	1	5月11日	160	67.4	26.3281	3.25	0	2	86	23	24	22	16	25.4772	37.8	22.6	0.335312	6	4	1	4	4				84	136	63	156	18.2	108	102	0.7	14	4.2	49	93	0	57	2727	141	2963	2552	0.325714	0.343066	118
F	71	.	.	.	5月11日	151	46.4	20.35	2.99	0	0	100	18	20	21	20	13.224	28.5	17.5	0.377155	7	3	8	4	2				81	106	62	192	9	125	87	0.5	10	4.1	41	132	0	130	1428	218	1651	1201	0.572687	0.484444	148
M	75	1	7.704	.	5月11日	162	61.7	23.5101	3.32	-24	-21	86	30	30	31	15	17.6462	28.6	24.1	0.3906	3	5	2	1	2				94	130	85	192	14	113	92	1.1	17	4.2	50	127	1			.	.	.	.	.	37
M	71	.	.	.	5月11日	165	67.4	24.7567	2.94	6	6	144	34	32	34	17	17.524	26	27.1	0.402077	9	6	5	3	6				85	174	73	241	19.4	275	87	1	8	4	55	146	1	130	1721	186	2049	1505	0.601852	0.341912	抓不到首發
F	71	1	5.928	.	5月11日	155	51.3	21.3528	3.21	6	8	109	16	17	16	19	16.929	33	18.3	0.356725	9	0	6	4	3				85	174	73	241	19.4	275	87	1	8	4	55	146	1	104	447	220	639	31	0.25	0.361842	抓不到首發
M	70	1	6.273	.	5月11日	161	80	30.863	3.79	-19	-17	97	26	29	31	16	30.4	38	27.5	0.34375	7	5	0	3	0				96	147	84	239	15.5	296	88	1.2	16	1.2	40	158	1			.	.	.	.	.
F	65	1	6.858	.	5月11日	152	53.2	23.0263	4.56	6	10	103	16	11	14	14	19.0988	35.9	17.9	0.336466	9	7	9	2	4				81	117	57	213	10.7	147	93	0.5	29	3.9	58	136	0	137	1141	237	1301	897	0.561475	0.586634	82
F	80	1	4.389	.	5月11日	147	43.6	20.1768	4.01	3	5	77	8	8	9	7	13.9956	32.1	15.2	0.348624	9	2	6	3	1			缺同意書	71	129	64	230	16.7	108	85	0.6	12	4.1	45	171	0	60	1378	73	1449	1099	0.215054	0.208571	39
M	74	1	9.672	.	5月11日	167	78.5	28.1473	3.79	-24	-21	71	24	30	34	8	27.946	35.6	27.9	0.355414	9	8	2	3	4				100	105	69	147	20.4	158	109	1	14	4.2	35	84	1			.	.	.	.	.
M	66	1	10.584	.	5月11日	155	65.6	27.3049	3.8	1	3	80	33	34	32	14	18.2368	27.8	26.3	0.400915	9	2	5	3	1				90	129	72	158	14.9	85	88	1	16	3.9	66	81	0	166	1628	241	1783	1227	0.413965	0.433453	153
F	72	1	6.621	.	5月11日	144	40.8	19.6759	4.09	-5	-4	87	16	14	14	15	11.2608	27.6	15.5	0.379902	3	1	3	3	1				84	139	69	174	20.8	76	90	0.7	12	4.2	46	116	1	67	1690	151	1909	1322	0.182065	0.25724
M	71	1	5.235	.	5月11日	170	64.1	22.1799	3.59	-16	-12	70	34	33	34	15	16.7301	26.1	25.7	0.400936	9	4	0	3	4				86	120	80	193	21	140	97	0.8	15	4.4	50	131	.	149	2024	223	2241	1542	0.309129	0.319027
F	67	1	6.129	.	5月14日	153	49.7	21.2312	4.15	-5	0	85	12	14	14	12	17.7926	35.8	16.6	0.334004	9	10	1	6	4				76	109	69	178	13	54	89	0.7	8	4.1	67	91	.	178	1506	300	1740	995	0.348337	0.402685
M	65	.	.	.	5月14日	163	81.5	30.6748	4.85	-17	-18	68	33	31	25	13	26.406	32.4	30.8	0.377914	11	9	11	6	9				99	130	68	172	23.7	106	120	0.8	17	4.2	41	113	0	121	870	172	981	674	0.617347	0.560261	113
F	74	1	2.067	.	5月14日	151	47.6	20.8763	4.32	0	0	73	20	22	22	20	14.6132	30.7	17.3	0.363445	9	0	3	0	0				71	117	62	177	10.7	84	84	0.8	10	3.7	62	96	1			.	.	.	.	.	161
F	75	1	3.831	1	5月14日	149	71.1	32.0256	3.63	5	7	90	22	22	22	13	30.9996	43.6	21.7	0.305204	6	7	3	0	4				90	115	60	191	18.6	260	114	1	13	3.9	59	99	0	68	1231	168	1708	1019	0.320755	0.243832	126
M	70	.	.	.	5月14日	166	67.3	24.423	3.55	-22	-25	97	33	36	36	13	19.9208	29.6	26.3	0.390788	10	6	8	5	3				87	187	103	191	18.6	152	105	1.2	18	4.5	40	128	1	60	622	133	1019	332	0.206897	0.193595	抓不到首發
M	73	1	8.343	.	5月14日	165	60.2	22.112	3.74	19	21	81	28	29	30	13	14.9898	24.9	24.6	0.408638	12	1	7	0	7			左腳骨刺	84	118	68	153	14.4	61	102	0.8	18	4.5	48	90	1	92	936	202	1135	672	0.348485	0.436285
F	71	.	.	.	5月14日	153	52.9	22.5981	4.54	-13	-1	44	16	16	13	7	21.6361	40.9	16.1	0.304348	9	5	0	3	4				87	124	66	293	18.1	149	103	0.6	23	4.2	61	182	0	158	1475	200	1945	853	0.254019	0.18315	146
M	74	1	10.041	.	5月14日	159	46.8	18.5119	3.65	-33	-30	96	30	30	28	15	8.892	19	20.2	0.431624	7	7	4	3	7				73	138	82	196	14.2	68	88	0.7	12	4.1	51	128	1	112	1422	164	1578	1209	0.525822	0.444444
F	68	1	8.943	1	5月17日	148	55.3	25.2465	4.29	15	17	107	21	19	18	15	19.7421	35.7	18.8	0.339964	7	7	3	4	5				82	139	86	212	22.2	96	95	0.9	17	4.3	52	136	0	56	1344	216	2034	989	0.157746	0.206699	111
M	74	1	5.703	.	5月17日	168	60	21.2585	3.24	10	10	105	42	42	40	16	11.46	19.1	26.8	0.446667	10	5	4	5	4				81	133	76	208	16.9	187	85	1.3	8	4.1	47	134	0	133	11293	333	1503	967	0.0128801	0.621269	188
F	71	1	6.48	.	5月17日	152	53.4	23.1129	4.19	-15	-18	111	17	21	19	15	18.957	35.5	18.4	0.344569	9	8	9	6	4				82	126	57	259	23	260	93	0.8	10	4.2	56	145	0	113	1072	244	1730	797	0.410909	0.261522	120
F	70	1	5.112	.	5月17日	162	67.3	25.644	3.13	5	7	100	28	30	30	19	24.1607	35.9	23.4	0.347697	11	6	4	6	3				92	149	80	214	14.6	97	108	0.8	19	4.4	47	148	0	154	802	284	1109	478	0.475309	0.450079	205
M	84	1	6.918	.	5月17日	161	61.3	23.6488	4.77	-8	-14	46	20	20	21	10	16.0606	26.2	23.9	0.389886	12	11	3	4	3				85	111	57	195	15.6	88	131	0.9	25	3.7	72	91	0	66	3232	88	3515	2667	0.116814	0.103774	42
F	64	1	6.225	1	5月17日	151	53.1	23.2885	4.08	8	9	104	20	20	18	16	19.2753	36.3	17.9	0.3371	7	11	7	3	7				83	143	77	213	14	145	82	0.7	15	4.5	47	135	0	247	1535	357	1712	1183	0.701705	0.674858	180
F	73	1	5.187	.	5月17日	154	64	26.986	4.22	-22	-17	80	24	20	21	11	23.232	36.3	21.7	0.339062	9	7	5	0	1				89	115	65	197	19.2	109	10	1	11	4.1	52	119	0	141	1667	214	2267	987	0.207353	0.167187	152
M	87	.	.	.	5月17日	163	42	15.8079	6.59	-23	-22	23	16	22	22	8	6.468	15.4	18.5	0.440476	11	0	5	3	2			兩分鐘踏步未完成,剩1分鐘	74	126	69	161	15.3	73	85	0.8	22	4	55	89	0	96	1310	118	1392	1046	0.363636	0.34104	176
F	66	1	9.852	.	5月17日	157	50.8	20.6094	2.77	35	40	65	20	20	17	25	10.9728	21.6	21.5	0.423228	6	6	9	1	9				76	130	64	257	17.5	56	86	0.8	11	4.3	75	153	0	129	544	178	599	263	0.459075	0.529762	136
M	68	1	8.625	1	5月17日	163	62	23.3355	4.65	-17	-16	103	37	37	37	22	17.608	28.4	24.6	0.396774	9	15	11	8	6				84	165	67	183	17.5	169	114	1.3	20	15	50	109	0	232	1029	396	2145	423	0.382838	0.229965	235
M	70	1	5.85	.	5月17日	168	72.2	25.5811	3.48	-13	-17	84	32	32	32	15	21.5156	29.8	28	0.387812	5	10	5	3	5				87	111	71	178	14.9	102	104	0.8	13	4.2	50	105	1	144	1507	201	1703	1201	0.470588	0.400398	無藍線
M	69	1	3.651	1	5月17日	170	62.2	21.5225	3.4	0	2	99	24	25	27	15	11.6936	18.8	28	0.450161	7	7	6	4	5				78	100	85	162	16.9	76	99	0.8	30	3.9	42	106	1			171	1812	1298	0	0.332685
M	65	1	7.041	1	5月17日	172	68.9	23.2896	4.09	-15	-13	66	41	42	40	15	15.4336	22.4	29.5	0.428157	10	15	14	6	6				85	102	67	147	16.1	78	81	0.8	13	4.1	44	89	0	70	2609	144	2861	2281	0.213415	0.248276	88
F	74	1	6.033	.	5月17日	158	56.7	22.7127	3.1	8	12	89	27	25	26	18	17.8038	31.4	20.8	0.366843	12	6	9	7	6				81	139	75	208	17.8	148	163	0.6	10	4.1	45	138	0	70	2716	148	3280	2210	0.13834	0.138318	88
F	71	1	6.954	.	5月17日	142	37.8	18.7463	3.77	22	24	75	15	14	14	16	7.8246	20.7	15.8	0.417989	9	9	5	2	1				64	94	61	215	15.7	97	86	0.8	12	4.6	66	129	0	101	1439	155	1729	1014	0.237647	0.216783	82
F	72	1	5.955	.	5月17日	147	54.5	25.221	3.47	-13	-16	104	16	18	20	22	22.9445	42.1	16.4	0.300917	11	13	10	5	8				79	142	84	223	14.1	105	141	0.5	16	3.8	68	129	0	139	1434	234	1536	951	0.287785	0.4	106
M	74	1	14.028	.	5月18日	158	65.4	26.1977	3.16	13	14	110	43	43	40	20	17.3964	26.6	26.5	0.405199	8	9	2	1	6				87	159	83	127	15.9	44	94	0.9	16	4.1	59	56	0	162	1786	273	2011	1476	0.522581	0.51028	99
F	71	1	9.963	.	5月18日	159	60.4	23.8915	4.63	-15	-22	70	26	25	25	11	17.1536	28.4	23.1	0.38245	7	6	3	1	4				76	167	77	153	18.7	45	99	1	14	4.1	70	61	1	真的很詭異		.	.	.	.	.	101
M	73	1	8.373	.	5月18日	163	69.1	26.0078	3.84	-21	-14	116	40	38	39	19	23.494	34	24.9	0.360347	9	9	4	7	4				90	124	67	188	19.2	160	121	1.2	23	4.2	48	114	0	72	1411	152	1604	1096	0.228571	0.299213	148
M	79	1	5.505	.	5月18日	159	79	31.2488	4.54	10	12	95	31	31	29	14	33.575	42.5	24.5	0.310127	9	5	8	3	1				100	117	72	144	20.5	90	87	0.9	43	4.2	46	81	0	141	2656	226	2910	2182	0.297468	0.31044	78
F	77	1	7.677	.	5月18日	155	63.9	26.5973	3.54	-10	-7	.	24	24	23	12	25.3683	39.7	20.6	0.322379	7	3	3	3	2			腰痛	83	134	56	201	14.4	108	101	0.8	14	4.3	46	131	1			.	.	.	.	.
M	66	1	6.234	.	5月18日	168	67.2	23.8095	3.22	-20	-19	93	25	29	28	16	21.9072	32.6	24.2	0.360119	5	3	4	0	2				89	141	82	185	15.5	96	86	0.8	22	4	52	100	1	26	2599	51	2856	2561	0.684211	0.172881	抓不到首發
F	73	1	6.135	1	5月18日	159	55.4	21.9137	3.83	13	15	118	24	22	24	23	18.3928	33.2	19.6	0.353791	5	3	4	0	2				90	122	70	206	13	101	84	0.6	9	4.5	57	122	0	108	1543	158	1599	1078	0.232258	0.303263	58
F	70	1	5.715	.	5月18日	164	71.6	26.6211	2.97	-14	-15	81	18	18	18	15	27.2796	38.1	24.1	0.336592	9	0	3	3	0				86	120	68	119	13.7	69	87	0.6	24	4.1	47	64	0	98	2053	187	2353	1880	0.566474	0.395349	116
M	64	1	11.694	1	5月18日	173	71.9	24.0235	3.62	0	-2	69	34	30	25	16	16.537	23	31	0.431154	10	3	5	7	6				87	123	72	256	15	171	93	1	19	4.3	41	169	0	74	1940	207	2137	1813	0.582677	0.638889	172
F	70	1	7.281	.	5月24日	158	66.2	26.5182	3.61	3	5	77	20	21	21	20	26.5462	40.1	21	0.317221	9	3	0	0	2	2			99	126	73	169	18.5	119	88	0.7	15	4	40	109	1	118	907	217	1226	587	0.36875	0.339593
F	72	1	6.21	.	5月24日	145	42.5	20.214	2.78	5	4	87	17	17	15	21	11.6025	27.3	16.1	0.378824	9	9	7	8	3	3	0		62	124	66	195	13.5	85	93	0.7	10	4.5	84	96	1	84	3976	163	4247	3490	0.17284	0.215324
F	65	.	.	.	5月24日	151	43	18.8588	3.29	-2	-3	86	20	21	20	26	10.449	24.3	17.1	0.397674	12	9	7	5	5	3	1		62	151	98	214	13.3	157	86	0.7	18	4.4	64	122	0	145	1136	224	1438	610	0.275665	0.270531	205
F	70	1	5.529	.	5月24日	155	75	31.2175	3.4	2	3	107	22	17	26	15	33.15	44.2	22.7	0.302667	7	4	3	0	0	0	1		92	116	63	175	16	184	122	0.6	26	4.1	43	104	0	70	909	125	1146	662	0.283401	0.258264	75
M	72	1	2.754	.	5月24日	165	70.4	25.8586	3.61	2	6	94	33	32	19	17	18.1632	25.8	29.2	0.414773	9	13	8	7	7	3	0		91	148	62	153	14.5	103	88	0.9	23	4.5	29	104	0	96	991	171	1022	781	0.457143	0.709544	102
M	65	1	7.245	1	5月24日	166	67.9	24.6407	4.29	0	4	111	41	42	40	31	17.3145	25.5	28.3	0.416789	12	11	13	6	6	2	0		84	113	60	151	14.4	108	99	0.8	20	4.2	44	85	0	99	214	129	631	5	0.473684	0.20607	131
M	71	1	5.433	.	5月24日	162	77.3	29.4544	4.41	0	0	96	37	40	38	14	26.282	34	28.4	0.3674	5	11	3	3	7	2	0		100	110	67	132	20.4	143	137	1.2	14	4.3	32	86	0	51	1447	170	2334	899	0.0930657	0.118467	71
F	69	1	4.662	.	5月24日	157	67.6	27.425	3.93	5	6	100	19	24	23	16	29.406	43.5	20.3	0.300296	9	8	6	3	5	2	1		82	99	68	189	19.5	116	99	1	14	4.2	43	125	1			.	.	.	.	.
M	66	1	14.82	.	5月24日	170	71.5	24.7405	3.71	11	12	81	37	40	38	16	19.5195	27.3	28.8	0.402797	5	3	1	3	4	3	0		87	140	83	168	16.5	105	86	1	13	4	41	108	0	70	1382	145	1874	811	0.122592	0.136406	85
F	69	1	3.321	.	5月24日	153	64.9	27.7244	3.23	13	13	110	27	26	25	19	25.311	39	21.2	0.326656	10	13	6	3	9	3	0		86	129	68	199	18.4	164	104	0.6	50	4.6	55	115	1			.	.	.	.	.	115
M	69	1	9.078	.	5月24日	165	76.5	28.0992	3.88	-10	-6	.	28	30	28	10	21.114	27.6	31.1	0.406536	8	15	6	5	6	3	0	退化性關節炎	93	130	72	160	18.7	164	108	0.9	21	4.4	52	83	0	104	1367	170	1475	1131	0.440678	0.494186	133
M	78	1	9	.	5月24日	168	66.3	23.4906	4.97	-27	-27	.	21	22	26	12	17.7684	26.8	26.5	0.399698	9	6	2	5	3	2	0	膝關節退化	83	129	60	194	18.8	92	88	0.7	13	4.5	60	?	0	195	2024	248	2367	1159	0.225434	0.205298	91
M	68	1	8.751	.	5月24日	165	65	23.8751	2.96	0	0	99	40	42	40	14	11.44	17.6	29.5	0.453846	12	5	9	5	3	3	0		80	117	81	169	17.5	106	93	1	27	4.1	47	101	0	86	1089	153	1340	938	0.569536	0.380597	179
F	67	1	2.217	.	5月24日	159	59	23.3377	3.31	-25	-28	107	28	29	27	13	21.24	36	20.1	0.340678	9	1	2	0	4	3	0		88	127	62	223	19	76	100	0.7	12	4	51	151	0	99	1663	222	1807	1295	0.269022	0.433594	84
F	69	.	.	.	5月24日	147	48.8	22.5832	3.75	3	3	93	21	24	24	15	16.6896	34.2	16.8	0.344262	9	2	0	3	2				78	113	75	176	12.9	104	95	0.7	9	4.4	48	106	0	76	962	194	1147	730	0.327586	0.465228	84
M	69	1	4.743	1	5月24日	169	76.8	26.8898	3.57	-3	0	113	34	40	36	13	23.2704	30.3	29.8	0.388021	9	5	3	3	3	3	0		95	118	76	137	15.9	109	75	1	20	4.4	43	80	1			.	.	.	.	.
F	71	1	6.063	.	5月24日	156	77.6	31.8869	3.27	5	6	118	19	20	19	14	38.9552	50.2	20.5	0.264175	9	4	5	1	3	3	1		92	134	54	161	17	75	95	0.7	9	4.3	65	82	0	62	4113	205	4520	3969	0.430556	0.372051	88
M	65	.	.	.	5月24日	166	61.4	22.2819	3.96	6	6	91	38	40	39	17	12.2186	19.9	27.4	0.446254	9	8	7	7	2	2	0	腳底筋膜炎	79	92	59	179	24.6	67	79	1.1	11	4.3	57	111	1	66	1193	22	1675	939	.	.
M	68	1	17.208	.	5月24日	162	47	17.9089	3.37	3	4	99	27	26	30	12	7.52	16	21.3	0.453191	5	0	6	3	11	2	0		73	119	66	189	14.3	57	79	1	15	4.2	70	107	0	102	1060	187	1618	724	0.303571	0.209172	101
F	65	1	9.873	.	5月24日	149	54.6	24.5935	3.29	6	8	109	15	16	16	21	22.3314	40.9	17.1	0.313187	9	10	4	4	6	3	0		82	102	59	241	15.2	129	93	0.8	15	4.2	57	174	1	46	1241	178	1327	1136	0.438095	0.931937
M	73	1	13.587	.	5月24日	171	62.4	21.3399	3.13	3	5	142	33	35	31	22	10.608	17	28.5	0.456731	10	16	7	4	9	3	0		86	122	67	185	14.9	83	105	1.1	13	4.3	57	108	1	抓不到首發		229	1793	669	.	0.203737	222
F	68	1	6.849	.	5月24日	159	64.3	25.4341	4.47	13	14	100	22	20	24	17	21.9263	34.1	22.7	0.353033	7	2	2	1	6	3	2	右髖關節OP過	83	128	70	188	17.8	74	103	0.4	9	4.2	48	122	0	132	1460	207	1790	1184	0.478261	0.341584	140
F	70	1	4.14	.	5月25日	152	59.2	25.6233	4.58	0	0	80	19	14	17	12	22.7328	38.4	19.4	0.327703	9	10	6	3	7				74	126	61	161	17.3	118	94	0.7	9	4.2	56	122	0	84	1033	278	1362	838	0.430769	0.530534	132
F	75	1	3.423	1	5月25日	147	46.7	21.6114	3.82	8	9	88	12	14	16	13	13.1227	28.1	17.8	0.381156	11	3	1	2	1				69	126	70	176	12.1	87	93	0.6	15	4.6	64	94	0	70	1313	151	1761	848	0.150538	0.165389	102
M	84	1	5.298	.	5月25日	165	84.6	31.0744	5.45	-12	-13	57	28	34	34	15	32.571	38.5	28.2	0.333333	4	3	4	3	1				106	161	78	177	18.4	161	99	1.3	30	4	34	117	0	58	984	126	1243	878	0.54717	0.345205	106
F	64	1	0.828	1	5月25日	156	63.2	25.9698	4.72	10	9	46	20	17	20	14	25.9752	41.1	19.8	0.313291	7	3	2	4	1				83	122	69	195	10.8	234	94	0.7	24	3.9	37	126	0	178	957	240	1146	654	0.587459	0.487805	88
F	67	1	16.959	.	5月25日	151	67.9	29.7794	2.81	19	20	104	19	20	22	21	24.7156	36.4	19.2	0.282769	7	7	12	7	5				77	136	76	206	12.9	82	84	0.7	15	4.4	70	106	0	79	756	201	885	573	0.431694	0.644231	105
F	70	1	11.322	.	5月25日	158	58.3	23.3536	3.13	11	11	96	23	24	23	16	18.9475	32.5	21.1	0.361921	8	0	1	1	0				74	131	60	192	12.8	232	109	0.9	35	4.4	34	133	1	39	1009	83	1199	703	0.127451	0.167339
M	79	1	5.028	.	5月25日	159	76	30.0621	3.92	0	0	127	30	30	29	18	30.02	39.5	25.1	0.330263	5	5	4	6	0				94	115	72	265	25	194	98	1	14	4.4	50	179	1	N550520 !?		.	.	.	.	.
M	73	1	8.4	.	5月25日	163	54.1	20.3621	3.16	-6	-14	85	23	22	21	16	7.033	13	25.6	0.473198	3	0	2	3	0				72	99	67	138	10.6	47	76	0.8	19	4.2	52	74	1	抓不到首發	是右手	169	1853	1147	.	0.239377
F	65	1	7.95	.	5月25日	160	50.1	19.5703	3.9	0	3	87	24	24	22	14	15.2304	30.4	18.2	0.363273	10	7	9	5	12				73	115	65	215	16	127	84	0.6	10	4.1	52	140	1			.	.	.	.	.
M	70	1	6.099	.	5月25日	169	61.8	21.6379	3.73	2	3	77	32	36	39	13	9.7026	15.7	28.8	0.466019	11	16	6	6	8				80	135	73	162	110.7	96	105	0.9	12	4.1	44	106	0	112	1527	210	2381	1325	0.554455	0.198864	94
F	73	1	1.911	.	5月25日	147	55.6	25.73	5.41	-13	-13	55	16	15	16	11	23.352	42	16.8	0.302158	7	3	5	1	3				90	143	77	168	23.2	102	83	0.7	11	4.3	57	96	0	81	1728	149	2181	1435	0.276451	0.199732	49
F	71	1	4.824	.	5月28日	157	66.8	27.1005	2.68	6	7	126	14	18	20	16	32.2644	48.3	18.2	0.272455	8	6	8	2	3				82	124	69	194	11.4	137	78	0.8	29	4.2	84	95	0	64	1513	150	2243	1306	0.309179	0.160085	57
F	77	1	14.661	.	5月28日	153	57.3	24.4778	4.84	-1	-7	92	11	8	8	11	18.2214	31.8	20.7	0.361257	9	3	2	2	0				77	124	78	186	14.3	140	107	0.6	13	4.1	41	131	0	105	3105	146	3328	2627	0.219665	0.208274	148
F	72	1	9.582	.	5月28日	150	56.9	25.2889	5.08	2	2	77	21	21	20	17	22.6462	39.8	18.1	0.318102	11	3	2	2	5				90	112	68	198	14.9	289	103	0.6	18	4.4	42	82	0	87	1337	143	1831	829	0.17126	0.142715	166
F	73	1	13.08	.	5月28日	155	68.8	28.6368	4.12	-5	-3	106	20	20	18	14	25.112	36.5	23.5	0.34157	9	3	5	3	1				99	133	65	281	10.5	113	98	0.5	16	4.1	65	190	1	52	1023	126	1769	564	0.11329	0.104564
F	75	1	5.946	.	5月28日	158	55.5	22.232	2.95	-1	1	99	21	20	20	17	19.203	34.6	19.3	0.347748	12	11	5	7	5				80	132	76	251	13.9	297	89	0.7	12	4.1	53	89	0	70	1127	184	1449	1046	0.864198	0.456576	93
M	81	1	10.14	.	5月28日	171	74.5	25.4779	5.06	-31	-26	62	32	34	34	8	28.6825	38.5	24.5	0.328859	11	17	4	7	5				93	111	73	194	12.7	162	100	1.2	51	4.2	43	126	0	23	684	163	942	557	0.181102	0.423377	81
F	71	1	5.685	.	5月28日	150	61.2	27.2	3.98	-3	-3	93	20	20	16	12	25.7652	42.1	18.7	0.305556	7	6	3	0	1				82	135	78	184	17.1	125	96	0.5	20	4.4	62	104	0	87	1331	163	1945	821	0.170588	0.145018	155
F	72	1	8.079	.	5月28日	150	56.3	25.0222	4.05	-14	-14	59	18	14	14	11	20.7747	36.9	18.9	0.335702	11	7	3	5	1				90	111	55	153	18.4	150	104	0.9	14	4.5	44	87	0	87	2309	148	4720	1371	0.0927505	0.0441923	102
M	65	1	6.726	1	5月31日	165	63.2	23.214	2.87	24	28	108	38	39	36	25	13.1456	20.8	27.9	0.441456	10	10	8	5	6				80	145	82	160	10.8	48	100	0.9	13	4.4	49	107	.			.	.	.	.	.
M	68	1	19.713	.	5月31日	167	61.9	22.1951	3.44	16	20	66	28	28	24	8	18.1367	29.3	23.6	0.38126	8	3	3	0	3			骨刺	79	102	61	186	27.3	97	120	1	20	4.7	40	131	.			.	.	.	.	.
M	71	1	20.916	.	5月31日	150	51.1	22.7111	3.19	-17	-21	74	21	24	25	13	16.5564	32.4	18.4	0.360078	9	3	4	0	3				78	102	58	178	22.9	134	88	1.2	32	4.1	50	98	.			.	.	.	.	.
F	65	1	2.208	.	5月31日	153	59.6	25.4603	3.63	24	27	92	11	8	8	15	21.5752	36.2	20.5	0.34396	9	7	6	3	4				79	146	77	204	11	134	100	0.6	140	4.3	49	136	.			.	.	.	.	.
M	74	1	8.712	.	5月31日	176	75.2	24.2769	3.5	-6	-2	92	35	35	32	21	19.0256	25.3	30.8	0.409574	9	8	6	6	2				95	156	85	184	16.8	212	164	0.9	23	4.2	37	111	0	90	1657	190	2001	1308	0.25788	0.27417	67
M	71	1	11.529	.	5月31日	178	72.2	22.7875	3.3	6	16	53	38	38	38	12	13.0682	18.1	32.7	0.452909	9	4	10	7	9			膝關節退化	85	110	69	135	15.9	94	131	0.8	13	4.2	47	77	0	92	1458	219	1943	853	0.152066	0.200917	60
F	82	1	7.038	.	5月31日	139	46.5	24.0671	3.99	-16	-13	94	12	11	12	15	17.9955	38.7	14.8	0.31828	8	2	3	3	5				79	116	59	204	13.8	117	106	0.7	18	4	71	108	.			.	.	.	.	.
F	68	1	18.885	.	5月31日	156	54.7	22.477	4.24	-10	-10	120	21	20	22	20	15.2613	27.9	21.6	0.394881	10	12	7	2	11				76	132	75	155	18.8	86	98	0.8	18	4.4	55	83	.			.	.	.	.	.
F	69	1	7.839	.	5月31日	156	55.4	22.7646	4.98	18	23	80	12	14	13	16	19.2792	34.8	19.2	0.34657	9	10	6	1	6				79	134	67	213	18.8	177	91	0.9	29	4.4	46	132	.			.	.	.	.	.
F	79	1	1.527	.	5月31日	147	45	20.8247	5.3	5	5	80	19	18	18	14	14.985	33.3	15.6	0.346667	7	6	9	9	7				76	123	58	176	19.4	97	92	0.6	24	4.1	58	99	.			.	.	.	.	.
F	68	1	12.768	.	5月31日	152	55.8	24.1517	3.63	5	3	49	17	18	18	12	21.483	38.5	18.2	0.326165	8	10	8	3	11				76	132	82	217	10.8	151	94	0.5	21	4.2	52	145	.			.	.	.	.	.
M	70	1	9.279	.	5月31日	173	62.9	21.0164	3.14	-16	-14	103	25	30	34	15	13.6493	21.7	27	0.429253	7	10	11	3	6				79	129	74	224	15.5	59	89	0.8	31	4.2	64	142	.			.	.	.	.	.
M	79	1	7.779	.	5月31日	173	62.9	21.0164	3.22	-17	-16	95	41	44	44	14	13.5864	21.6	27.3	0.434022	9	16	7	6	5				79	148	55	134	17.9	273	95	1	10	4.1	35	57	.			.	.	.	.	.
M	69	1	4.92	.	5月31日	163	73	27.4756	3.45	0	-5	99	30	31	30	10	26.134	35.8	25.5	0.349315	10	12	13	7	12				89	131	75	148	18.6	144	130	1.5	7	4.1	28	97	.			.	.	.	.	.
F	71	1	6.06	.	6月1日	150	55.3	24.5778	3.81	15	15	107	18	16	16	16	22.9495	41.5	16.9	0.305606	3	2	3	6	4				84	160	91	181	18.4	303	130	0.9	17	4.1	33	108	.			.	.	.	.	.
M	76	1	6.699	.	6月1日	156	62.4	25.641	3.59	3	3	102	34	32	34	30	15.1008	24.2	26.2	0.419872	12	6	10	5	2				86	158	81	145	18.2	59	94	0.9	10	3.8	52	76	.			.	.	.	.	.
F	77	1	5.418	.	6月1日	161	60.6	23.3787	3.57	6	8	112	23	21	20	17	22.6038	37.3	20.4	0.336634	7	12	5	2	4				89	113	57	223	13	99	104	0.7	12	3.8	51	145	.			.	.	.	.	.
M	77	1	7.194	.	6月1日	163	56.7	21.3407	5.11	-18	-16	103	33	32	31	13	13.0977	23.1	23.6	0.416226	8	6	3	3	2				83	141	66	167	16	41	96	1.3	15	4.4	63	97	.			.	.	.	.	.
F	71	1	6.594	.	6月1日	150	54.5	24.2222	3.97	-22	-19	117	21	21	20	15	22.454	41.2	16.7	0.306422	12	0	9	3	0				79	136	55	165	18.9	78	86	0.7	9	3.8	41	110	.			.	.	.	.	.
F	74	1	8.406	.	6月1日	148	47.8	21.8225	4.34	4	4	85	16	12	15	12	16.6822	34.9	16.1	0.33682	7	2	0	0	0				76	138	62	201	14.4	104	92	0.7	10	4.1	56	126	.			.	.	.	.	.
M	78	1	6.345	.	6月1日	165	59.5	21.8549	4.13	16	21	87	36	32	31	18	10.6505	17.9	26.6	0.447059	11	10	2	9	3				74	124	64	144	17.7	73	153	1	12	4.2	54	74	.			.	.	.	.	.
F	79	1	9.102	.	6月1日	159	57.5	22.7444	2.48	12	14	99	20	20	20	15	23.92	41.6	17.5	0.304348	12	7	9	4	6				80	131	77	185	15.1	132	83	0.6	12	4.2	57	103	.			.	.	.	.	.
M	79	1	3.129	.	6月1日	171	68.3	23.3576	3.65	7	13	104	34	31	36	16	14.6845	21.5	29.5	0.431918	12	11	7	5	4				88	108	70	130	17.4	73	95	1.1	20	4	34	78	.			.	.	.	.	.
M	73	1	8.277	.	6月1日	171	75.9	25.9567	.	.	.	.	29	26	26	.	#VALUE!	.	.	#VALUE!	.	.	.	.	.			dizzy	95	120	63	188	14.3	109	120	0.8	19	4.2	37	131	.			.	.	.	.	.
F	72	1	7.803	.	6月1日	157	64.3	26.0863	5.6	-15	-15	74	17	15	16	6	25.3342	39.4	20.6	0.320373	6	0	0	2	0				89	142	78	196	14.9	115	116	0.5	11	4	48	122	.			.	.	.	.	.
F	66	1	11.4	.	6月4日	155	65.3	27.18	4.61	-23	-25	66	19	22	20	8	27.2301	41.7	20.4	0.312404	12	5	2	1	5				85	116	83	180	18.7	124	92	0.7	36	4.2	42	117	.			.	.	.	.	.
F	67	1	15.111	.	6月4日	149	52.6	23.6926	3.45	0	4	95	18	18	18	15	21.566	41	16.1	0.306084	8	10	6	8	1				80	134	54	256	20.8	125	81	0.8	19	4.3	69	148	.			.	.	.	.	.
M	77	1	8.826	.	6月4日	165	53.5	19.6511	3.66	-20	-12	75	33	33	32	18	8.3995	15.7	24.6	0.459813	12	9	10	1	2				72	143	69	183	12.3	70	98	1.1	10	4.4	66	?	.			.	.	.	.	.
M	72	1	11.427	.	6月4日	169	56.2	19.6772	3.98	-22	-20	101	28	26	24	11	10.0598	17.9	24.7	0.439502	9	3	5	0	1				75	124	56	159	10.9	91	93	0.9	17	3.8	49	92	.			.	.	.	.	.
F	71	1	8.418	.	6月4日	148	50.8	23.1921	4.87	-4	-2	54	14	16	15	10	19.7612	38.9	15.9	0.312992	11	3	6	0	0				76	141	54	219	17.6	82	156	0.5	10	4.3	69	127	.			.	.	.	.	.
M	78	1	10.836	.	6月4日	165	57.7	21.1938	3.78	-18	-16	97	30	30	25	15	19.618	34	20.5	0.355286	7	8	4	4	1				82	124	65	201	12	95	96	0.8	34	4.3	58	124	.			.	.	.	.	.
M	65	1	21.786	1	6月4日	168	70.6	25.0142	2.54	-13	-11	107	40	41	39	10	42.2894	59.9	25	0.354108	8	5	6	9	5				86	132	69	176	15.6	71	94	0.8	58	3.9	56	105	.			.	.	.	.	.
F	73	1	10.632	.	6月4日	154	58.6	24.7091	4.81	0	0	95	22	26	28	10	20.51	35	20.5	0.349829	4	2	0	0	4				79	116	57	178	10.4	168	111	0.5	15	4.5	47	105	.			.	.	.	.	.
M	69	1	11.547	.	6月4日	147	66	30.5428	5.12	3	1	101	22	23	20	10	20.658	31.3	25	0.378788	8	5	5	2	4				89	131	73	171	15.8	247	106	0.9	18	4.2	40	95	.			.	.	.	.	.
F	68	1	0	.	6月7日	153	63	26.9127	4.07	8	13	.	25	26	26	11	25.956	41.2	19.8	0.314286	6	9	3	3	4	3	0	low back pain	84	121	69	224	15.2	122	91	0.7	13	4.5	55	147	.			.	.	.	.	.
M	79	1	6.603	.	6月7日	166	60.2	21.8464	5.79	-10	-6	80	30	30	32	5	13.545	22.5	24.8	0.41196	9	8	4	5	6			右腳OP過	80	166	96	198	18.5	52	88	1	14	4.2	71	108	.			.	.	.	.	.
M	71	1	8.646	.	6月7日	161	59.1	22.8	4.8	-5	0	90	21	20	19	16	18.0255	30.5	22.2	0.375635	9	9	4	3	1	3	2		78	127	71	195	10.5	91	99	0.7	12	4.2	52	126	.			.	.	.	.	.
M	70	1	6.336	.	6月7日	170	69	23.8754	3.28	-6	-4	95	28	32	30	22	12.351	17.9	31.6	0.457971	10	10	8	5	9	2	0		76	132	68	168	23.7	59	101	1.1	23	4.5	48	113	.			.	.	.	.	.
M	69	1	10.995	.	6月7日	163	63.6	23.9377	3	-10	-11	70	31	31	31	15	19.0164	29.9	24.7	0.388365	11	12	7	2	6	3	0		89	133	64	255	16.4	239	91	1.2	33	4.6	28	179	.			.	.	.	.	.
F	80	1	0.906	.	6月7日	143	49.3	24.1088	5	10	15	86	18	19	19	13	19.0298	38.6	15.3	0.310345	7	2	3	0	6	3	0		84	133	66	201	15.4	82	108	0.5	12	3.9	70	107	.			.	.	.	.	.
M	69	1	9.183	.	6月7日	178	74.1	23.3872	3.47	-3	0	91	44	46	45	22	10.9668	14.8	35.3	0.476383	11	9	13	7	8	0	0		87	144	68	181	19.6	216	118	1	19	4.2	32	116	.			.	.	.	.	.
F	66	1	13.536	.	6月7日	152	41.7	18.0488	3.69	1	1	67	21	22	23	24	8.7153	20.9	17.3	0.414868	10	6	6	9	2	3	0		61	134	72	229	10.1	108	94	0.7	13	4.2	78	123	.			.	.	.	.	.
M	71	1	7.656	.	6月7日	167	54.4	19.5059	3.78	-15	-10	77	32	32	32	18	11.2608	20.7	23.6	0.433824	8	6	3	1	7	2	3		74	121	65	167	18.7	68	120	0.9	79	4.2	51	103	.			.	.	.	.	.
M	70	1	9.18	.	6月7日	161	72.9	28.1239	3.62	12	15	96	40	42	40	22	18.225	25	30.6	0.419753	11	10	10	7	5	3	0		87	125	75	161	15.2	107	132	1	20	4.2	41	98	.			.	.	.	.	.
F	67	1	7.353	.	6月7日	147	62.7	29.0157	2.89	0	0	133	23	23	21	33	24.6411	39.3	20.7	0.330144	12	12	10	7	12				87	141	75	163	18.7	88	89	0.8	17	4.2	46	104	.			.	.	.	.	.
M	71	1	10.572	.	6月7日	163	49.5	18.6307	3.6	0	3	90	37	36	36	11	6.7815	13.7	23.4	0.472727	6	6	4	0	1	2	0		70	115	59	169	12.8	71	77	1	9	4	48	104	.			.	.	.	.	.
F	65	1	10.914	.	6月7日	160	61.2	23.9062	3.68	-10	-6	102	22	20	20	17	20.7468	33.9	21.7	0.354575	10	10	7	5	3	2	0		88	102	60	168	15.9	100	127	0.7	13	4.4	37	117	.			.	.	.	.	.
M	78	.	.	.	6月7日	158	49.4	19.7885	5.25	10	11	75	20	18	18	12	15.4128	31.2	17.3	0.350202	12	3	0	1	6	1	2		72	148	69	113	21.8	134	93	1.1	80	3.7	42	35	.			.	.	.	.	.
M	78	1	25.905	.	6月7日	160	55.9	21.8359	3.26	14	16	71	30	31	29	17	10.2856	18.4	24.8	0.443649	9	5	4	6	9	2	0		76	132	75	184	13.7	68	98	1.1	19	4.2	58	106	.			.	.	.	.	.
F	67	1	8.721	.	6月7日	158	52.7	21.1104	3.24	12	17	86	24	27	26	15	16.864	32	19.1	0.362429	9	7	10	4	6	3	0		71	119	73	137	11.5	103	91	0.6	16	4.2	48	73	.			.	.	.	.	.
M	67	1	17.508	1	6月7日	167	64.7	23.1991	3.97	-15	-12	107	39	41	44	20	17.0161	26.3	26.4	0.408037	9	5	6	3	1	3	0		79	121	71	162	18.6	76	98	0.9	25	4.2	44	108	.			.	.	.	.	.
F	72	1	8.184	.	6月8日	147	46.9	21.7039	3.88	3	4	100	24	21	20	25	14.9142	31.8	16.7	0.356077	10	9	8	3	2	3	0		84	152	85	190	11.4	56	86	0.6	14	4.5	67	108	.			.	.	.	.	.
F	75	.	.	.	6月8日	154	45.1	19.0167	3.5	24	26	90	20	20	20	24	10.5534	23.4	18.3	0.405765	7	0	3	2	7	3	0		66	144	85	212	12.8	99	104	0.8	19	4.4	94	99	.			.	.	.	.	.
F	72	1	41.13	.	6月8日	145	50.2	23.8763	3.39	4	5	97	13	16	17	10	18.9254	37.7	16.4	0.326693	12	3	6	4	4	3	0		79	125	66	199	14.1	155	84	0.7	10	4.2	54	86	.			.	.	.	.	.
M	69	1	12.378	.	6月8日	166	67.2	24.3867	3.38	0	0	104	36	37	34	21	16.1952	24.1	28.1	0.418155	11	8	7	6	5	3	0		85	133	77	213	22.5	157	95	1.2	16	4.6	47	142	.			.	.	.	.	.
M	80	1	10.032	.	6月8日	166	67.6	24.5319	5.34	-26	-27	82	22	27	26	11	15.1424	22.4	29	0.428994	7	0	3	4	4				89	150	67	158	24.5	145	191	0.9	18	4.5	40	86	.			.	.	.	.	.
M	75	1	11.553	.	6月8日	160	72.7	28.3984	3.99	-13	-22	122	30	31	29	16	23.7729	32.7	27.1	0.372765	11	7	2	3	0	3	0		97	155	89	200	18.4	89	120	1.1	14	4.8	56	140	.			.	.	.	.	.
F	74	1	11.169	.	6月8日	152	50.5	21.8577	4.31	-5	-6	54	16	17	19	15	14.4935	28.7	19.1	0.378218	10	4	7	4	4				82	133	65	180	21.8	91	95	0.7	33	4.3	60	102	.			.	.	.	.	.
M	78	1	11.364	.	6月8日	168	66	23.3844	4.79	-30	-25	78	30	27	26	13	20.328	30.8	24.4	0.369697	12	11	11	3	5	3	0		85	148	60	174	15.6	112	98	1	28	4.4	45	113	.			.	.	.	.	.
F	75	1	7.953	.	6月8日	150	51	22.6667	4.2	-9	-8	64	17	14	13	10	18.462	36.2	17.1	0.335294	7	11	0	0	2				80	128	65	229	17.1	89	95	0.7	11	4.1	77	142	.			.	.	.	.	.
M	79	1	8.463	.	6月8日	161	54	20.8325	3.79	-24	-27	82	29	36	37	23	11.016	20.4	23.3	0.431481	8	5	5	5	2	3	0		85	137	68	169	18.7	67	102	1.1	10	4.1	51	105	.			.	.	.	.	.
M	76	1	8.673	.	6月11日	167	66.2	23.737	4.26	-23	-22	88	29	25	29	15	18.0726	27.3	26.3	0.397281	8	0	3	0	0	3	1		89	149	77	212	14.4	89	83	0.8	10	4.1	56	135	.			.	.	.	.	.
M	76	1	12.774	.	6月11日	162	60	22.8624	2.68	-10	-8	93	23	19	20	21	11.82	19.7	26.3	0.438333	9	6	4	9	3	3	0		78	136	61	151	81.3	61	97	11.6	19	4.3	45	100	.			.	.	.	.	.
F	79	1	6.552	.	6月11日	148	46.8	21.366	6.5	-12	-1	105	20	18	20	12	12.5892	26.9	18	0.384615	9	2	7	4	4	3	2		83	149	69	154	11.3	68	123	0.6	11	4.4	43	97	.			.	.	.	.	.
F	76	1	5.955	.	6月11日	155	60.7	25.2653	4.01	-1	0	85	20	18	17	19	23.1874	38.2	19.8	0.326194	10	9	3	4	4	3	0		88	150	73	191	32	76	110	1.3	14	4.3	37	138	.			.	.	.	.	.
M	83	1	7.956	.	6月11日	166	78.9	28.6326	4.94	-46	-44	80	32	34	35	12	25.4058	32.2	29.5	0.373891	9	5	6	4	4	3	0		100	137	81	202	40.1	228	99	1.3	15	4.5	32	139	.			.	.	.	.	.
M	69	1	16.716	.	6月11日	170	62.4	21.5917	3.39	-2	-2	78	38	38	33	13	10.7952	17.3	28.6	0.458333	7	14	10	14	3	3	0		80	111	74	259	22.5	121	88	0.9	13	4.4	64	162	.			.	.	.	.	.
M	67	1	13.179	.	6月11日	165	71.7	26.3361	3.35	-17	-12	98	33	28	30	15	22.8006	31.8	27	0.376569	8	8	4	3	4	3	0		87	127	73	183	13.6	99	94	0.9	17	4	41	122	.			.	.	.	.	.
M	67	1	9.252	.	6月11日	180	82.8	25.5556	3.52	0	0	102	52	48	50	17	17.1396	20.7	37.1	0.448068	9	17	5	5	8	2	1		91	125	70	157	14.9	80	98	0.9	16	4.3	41	103	.			.	.	.	.	.
F	67	1	15.726	.	6月14日	150	55.4	24.6222	2.78	2	3	103	18	18	19	14	20.498	37	18.5	0.333935	7	6	11	8	11	3	2		80	148	87	205	12.7	156	202	0.7	13	4.3	48	140	.			.	.	.	.	.
F	67	1	11.661	.	6月14日	156	46.6	19.1486	3.47	15	18	84	22	18	18	24	12.349	26.5	18.3	0.392704	9	5	9	2	0	3	1		64	133	80	223	14.6	72	93	0.7	15	4.3	101	102	.			.	.	.	.	.
F	67	1	8.367	.	6月14日	157	44.8	18.1752	4.15	0	3	106	18	16	16	12	10.8864	24.3	17.8	0.397321	10	16	7	6	7	3	0		69	149	64	176	13.2	73	81	0.8	9	4.1	63	99	.			.	.	.	.	.
M	64	1	11.034	1	6月14日	168	70.6	25.0142	2.99	-9	-11	103	39	40	40	24	16.0262	22.7	30.6	0.433428	9	9	13	5	10	3	0		84	122	72	178	11.8	120	101	0.9	14	4.5	36	127	.			.	.	.	.	.
M	74	1	8.655	.	6月14日	162	62.1	23.6626	1.99	0	2	103	28	29	29	23	18.5058	29.8	23.7	0.381643	7	8	4	5	8	2	1		88	137	76	139	14.2	90	108	0.9	14	5.1	39	97	.			.	.	.	.	.
M	72	1	6.63	.	6月14日	162	69.2	26.3679	3.21	4	7	86	22	20	18	12	24.1508	34.9	24.7	0.356936	8	12	5	6	10	2	0		88	126	64	189	15	101	102	0.9	41	4.2	57	124	.			.	.	.	.	.
M	73	1	12.501	.	6月14日	165	65	23.8751	5.6	-21	-22	82	24	28	30	13	18.265	28.1	25.4	0.390769	9	0	3	3	7	3	0		89	118	79	152	14.7	69	89	1.1	11	3.6	52	92	.			.	.	.	.	.
F	77	1	19.824	.	6月14日	144	53.5	25.8005	3.78	10	14	103	23	22	22	19	21.9885	41.1	16.4	0.306542	9	8	7	8	8	3	0		80	98	71	223	18.4	116	89	0.7	12	4	59	150	.			.	.	.	.	.
M	74	1	11.859	.	6月14日	166	58.7	21.3021	3.11	-10	-140	99	31	30	32	20	14.4402	24.6	24.3	0.413969	9	12	6	3	5	3	0		87	152	91	207	16.6	139	100	0.7	24	4.6	42	146	.			.	.	.	.	.
F	69	1	12.075	.	6月14日	160	51	19.9219	3.36	-11	-12	85	22	22	19	13	14.433	28.3	19.3	0.378431	12	10	3	3	11	3	0		80	130	83	184	16.8	132	88	0.9	14	3.9	50	117	.			.	.	.	.	.
F	70	.	.	.	6月15日	151	61.2	26.8409	3.76	-3	0	108	17	14	12	20	25.704	42	18.8	0.30719	9	10	4	10	5				87	137	68	167	11.3	88	86	0.6	22	4.5	54	108	.			.	.	.	.	.
F	65	1	10.674	.	6月15日	157	50.9	20.6499	4.22	0	1	94	22	20	21	9	17.9168	35.2	17.1	0.335953	7	6	4	3	7	3	0		71	132	57	176	10.9	154	89	0.6	5	4.6	39	120	.			.	.	.	.	.
F	76	1	9.42	.	6月15日	145	43.8	20.8323	3.46	4	9	74	21	18	17	16	13.797	31.5	15.6	0.356164	9	5	8	0	3	3	0		70	114	68	173	17	142	78	0.8	17	4.2	68	88	.			.	.	.	.	.
F	65	1	11.055	.	6月15日	159	57.5	22.7444	4.1	0	-4	75	27	25	22	12	21.4475	37.3	19.2	0.333913	9	11	7	2	4				76	122	56	230	10.2	145	89	0.7	13	4.2	50	167	.			.	.	.	.	.
M	72	1	7.89	.	6月15日	169	74.6	26.1195	3.18	-15	-13	102	36	33	39	18	24.0212	32.2	27.8	0.372654	9	5	9	0	2	3	0		97	125	73	182	15	134	115	1	10	4.4	47	122	.			.	.	.	.	.
M	81	1	8.133	.	6月15日	161	63.8	24.6132	6.32	-15	-14	64	24	22	20	8	18.7572	29.4	24.3	0.380878	7	3	3	4	3	3	0		89	122	61	177	23.3	87	86	1.1	13	4.2	49	118	.			.	.	.	.	.
F	73	1	12.912	.	6月15日	153	61.4	26.2292	5.87	-23	-22	23	10	11	12	15	23.4548	38.2	20.3	0.330619	7	4	6	3	2	3	0	膝蓋磨損,兩分鐘踏步還剩1分20秒未完成	89	94	65	194	13.2	204	83	0.8	6	4	32	137	.			.	.	.	.	.
M	64	1	9.162	1	6月15日	171	66.8	22.8446	3.97	.	.	74	32	28	29	18	12.692	19	30.2	0.452096	8	3	9	1	2	3	0	坐骨神經痛	87	127	81	149	18.3	124	92	0.9	12	4.5	35	106	.			.	.	.	.	.
M	72	1	8.844	.	6月15日	173	66.8	22.3195	4.48	-16	-14	75	38	40	41	13	12.358	18.5	30	0.449102	9	9	1	3	4	2	0		80	114	58	190	17.4	43	120	0.8	11	4.1	64	?	.			.	.	.	.	.
F	69	1	8.154	.	6月18日	153	47.9	20.4622	3.28	.	.	64	15	14	14	12	13.891	29	17.9	0.373695	7	5	7	8	6	3	0	白內障手術	72	121	59	194	12.4	51	106	0.6	11	47.1	87	90	.			.	.	.	.	.
F	71	1	7.977	.	6月18日	147	57.9	26.7944	.	.	.	.	.	.	.	.	22.581	39	18.9	0.326425	7	2	0	2	5	3	1	時間來不及.腳痛	76	138	70	206	19.1	151	86	0.7	11	4.2	57	122	.			.	.	.	.	.
M	71	1	16.32	.	6月18日	157	72.2	29.2912	3.16	-6	-7	83	28	33	30	14	24.6924	34.2	26.5	0.367036	7	6	3	2	8	3	0		102	134	59	171	19.9	293	110	0.9	21	4.6	34	98	.			.	.	.	.	.
M	71	1	6.183	.	6月18日	171	67.1	22.9472	3.97	-12	-17	92	22	19	17	20	16.4395	24.5	28	0.417288	7	3	3	5	7	2	0	右手斷過	89	132	68	154	14.2	89	119	0.9	13	4.4	47	96	.			.	.	.	.	.
F	64	1	6.315	.	6月18日	149	59.5	26.8006	4	-5	-8	107	13	18	14	14	32.963	55.4	13.9	0.233613	7	2	6	5	8	3	0		84	149	92	204	16.1	134	99	0.8	10	4.4	54	130	.			.	.	.	.	.
M	71	1	10.188	.	6月18日	177	75.3	24.0352	2.89	30	30	83	43	43	41	18	17.2437	22.9	32.1	0.426295	12	6	8	9	8	3	0		80	145	74	200	17.4	108	99	1	22	4.9	39	143	.			.	.	.	.	.
M	69	1	7.053	.	6月21日	163	58.4	21.9805	3.62	-8	-6	77	30	32	30	18	10.3952	17.8	26.4	0.452055	9	7	6	6	7	3	0		76	128	80	161	13.6	78	96	1	17	3.8	46	96	.			.	.	.	.	.
F	69	1	10.686	.	6月21日	149	49.7	22.3864	3.43	21	20	115	20	22	20	20	14.413	29	18.8	0.37827	4	0	2	5	5	3	0		88	126	68	191	12.2	174	98	0.6	13	4.4	44	125	.			.	.	.	.	.
F	68	1	5.205	.	6月21日	154	46.8	19.7335	3.8	-14	-14	116	21	26	24	24	12.2616	26.2	18.3	0.391026	9	3	4	3	5	3	0		65	98	61	179	15.2	53	88	0.7	14	4.5	67	92	.			.	.	.	.	.
M	71	1	6.777	.	6月21日	168	66.6	23.5969	3.06	-7	-5	83	22	24	22	13	18.7146	28.1	26.3	0.394895	9	3	2	3	4	3	1		84	117	73	195	17.3	84	96	0.9	17	4.1	42	142	.			.	.	.	.	.
M	73	1	1.464	.	6月21日	167	59.5	21.3346	6.12	-23	-24	82	17	22	22	8	9.996	16.8	26.8	0.45042	8	1	4	1	4	1	0		83	144	83	205	16.6	68	100	0.9	11	4.1	74	114	.			.	.	.	.	.
F	72	1	9.99	.	6月21日	153	53.6	22.8972	3.39	18	20	103	22	19	17	19	15.008	28	20.6	0.384328	12	12	11	5	7	3	0		75	133	76	181	10.2	162	107	0.7	14	4.2	42	115	.			.	.	.	.	.
F	67	1	6.936	.	6月21日	157	68.7	27.8713	2.73	-3	2	104	20	23	23	21	28.2357	41.1	21.9	0.318777	9	19	10	15	13	3	0		85	147	67	182	16.2	49	111	0.6	24	4.7	53	114	.			.	.	.	.	.
F	69	1	7.422	.	6月21日	149	54.8	24.6836	3.23	0	1	86	26	26	24	14	19.3992	35.4	19.2	0.350365	11	8	12	7	6	3	0		76	120	71	223	20.6	296	99	1	21	4.5	39	117	.			.	.	.	.	.
F	72	1	5.802	.	6月21日	152	51	22.0741	4.41	-8	-6	56	17	13	12	13	15.81	31	18.5	0.362745	11	11	10	8	8	1	2		72	122	65	156	9	51	87	0.6	16	4	57	84	.			.	.	.	.	.
F	76	1	8.076	.	6月21日	153	55.8	23.837	3.52	0	1	90	20	20	18	15	19.0278	34.1	19.5	0.349462	11	3	5	2	6	3	0		78	126	61	217	9.9	69	89	0.9	10	4.3	50	147	.			.	.	.	.	.
M	71	1	9.72	.	6月21日	164	61.2	22.7543	3.68	-8	-4	85	40	40	39	17	16.1568	26.4	24.9	0.406863	8	4	4	5	7	3	0		82	117	79	162	14	184	102	1.1	17	4.4	37	98	.			.	.	.	.	.
F	66	1	7.065	.	6月21日	155	52.8	21.9771	3.54	-7	-10	100	18	21	22	11	17.5296	33.2	18.9	0.357955	9	4	4	0	3	3	0		76	152	82	215	15.8	371	85	0.7	19	4.7	52	106	.			.	.	.	.	.
M	71	1	15.264	.	6月21日	167	66.7	23.9162	3.26	-26	-12	91	34	31	24	16	17.2086	25.8	27.4	0.410795	8	5	3	3	7	2	0		87	122	82	206	11.6	345	112	0.9	28	4.6	44	114	.			.	.	.	.	.
M	71	1	11.625	.	6月21日	173	72.1	24.0903	3.56	-16	-15	68	40	38	37	12	19.8275	27.5	28.8	0.399445	8	2	11	6	5	3	0		87	120	82	198	23.3	59	104	1.2	17	4.4	64	115	.			.	.	.	.	.
M	73	1	4.761	.	6月21日	160	64.9	25.3516	3.85	0	0	58	36	34	36	18	16.4846	25.4	26.6	0.409861	9	4	3	3	1	1	0		87	134	60	106	14.2	98	107	0.7	90	3.7	23	64	.			.	.	.	.	.
M	73	1	7.923	.	6月22日	155	62.9	26.1811	3.35	-6	-6	90	23	28	25	17	19.5619	31.1	24.1	0.383148	9	8	7	4	5	3	0		90	113	79	183	17.4	238	120	1.2	17	4.4	44	102	.			.	.	.	.	.
F	74	1	4.104	.	6月22日	150	42.9	19.0667	3.53	6	8	99	20	21	18	16	10.2531	23.9	17	0.39627	9	2	6	3	4	2	0		72	135	56	145	11.2	158	86	0.6	27	4	47	78	.			.	.	.	.	.
M	73	1	4.575	.	6月22日	172	72	24.3375	3.65	-4	-9	77	28	30	30	12	17.64	24.5	29.3	0.406944	10	0	6	3	3	0	4		88	142	75	146	17.4	37	90	1	53	4.3	56	77	.			.	.	.	.	.
F	76	1	4.731	.	6月22日	152	56.1	24.2815	4.24	9	13	56	13	12	12	13	22.2717	39.7	17.7	0.315508	9	1	7	4	3				80	114	71	174	11.2	225	97	0.5	11	4.3	49	106	.			.	.	.	.	.
F	79	1	6.099	.	6月22日	152	51.1	22.1174	3.97	-3	0	57	18	15	15	11	18.396	36	17.1	0.334638	6	6	2	3	1	3	1	兩分鐘踏步剩40秒未完成	82	108	55	174	11.6	119	92	0.6	6	4.1	52	100	.			.	.	.	.	.
M	75	1	7.266	.	6月22日	157	66.4	26.9382	4.06	-26	-24	64	32	28	28	11	18.1272	27.3	26.8	0.403614	9	7	5	3	6	3	0		92	129	63	143	22.6	217	102	1.5	38	4.5	41	78	.			.	.	.	.	.
M	74	1	8.304	.	6月22日	165	69.1	25.3811	4.42	8	8	51	32	27	30	11	18.8643	27.3	27.7	0.400868	9	6	8	9	9	2	0		96	145	85	212	15.1	337	116	1.5	47	4.3	32	121	.			.	.	.	.	.
M	84	1	11.796	.	6月22日	160	57.1	22.3047	4.69	0	0	43	30	29	29	11	17.9294	31.4	24.4	0.42732	9	6	8	4	7	2	0		78	145	72	142	15	67	92	1	13	4.5	54	77	.			.	.	.	.	.
F	76	1	7.092	.	6月22日	159	64.2	25.3946	3.45	7	8	66	22	21	23	13	21.2502	33.1	23.2	0.361371	7	6	3	5	2	3	0		90	147	70	216	13.8	90	98	0.7	11	3.8	51	144	.			.	.	.	.	.
M	86	1	5.79	.	6月22日	158	71.1	28.481	4.81	-3	0	72	24	24	25	16	23.6763	33.3	25.6	0.360056	9	10	3	6	5	2	0	退化性關節炎	90	126	53	157	12.3	105	93	0.9	14	4	41	101	.			.	.	.	.	.
F	71	1	5.727	.	6月25日	161	48.3	18.6335	2.93	7	14	104	28	27	30	10	10.626	22	20	0.414079	9	2	11	4	2	1	0		58	99	58	172	10.8	67	85	0.6	15	4.2	57	103	.			.	.	.	.	.
F	75	1	8.436	.	6月25日	142	52.3	25.9373	3.99	-14	-15	99	14	14	14	21	19.2464	36.8	17.2	0.328872	9	12	10	3	5	2	0		88	134	67	133	13.5	101	115	0.5	14	4	39	79	.			.	.	.	.	.
F	73	1	6.087	.	6月25日	154	55	23.1911	3.61	9	12	93	20	18	18	11	17.6	32	20.2	0.367273	9	8	6	7	4	3	0		86	116	68	184	17.6	258	99	0.7	16	4.5	43	98	.			.	.	.	.	.
F	80	1	6.708	.	6月25日	158	60.2	24.1147	3.58	-9	-4	87	20	20	18	11	19.6854	32.7	22	0.365449	9	2	3	2	3	0	0		81	132	58	131	20.8	134	160	0.9	20	4.7	39	76	.			.	.	.	.	.
M	78	1	7.014	.	6月25日	163	64.4	24.2388	4.83	-20	-18	80	28	27	24	12	18.2896	28.4	25.2	0.391304	10	8	10	5	3	3	0		89	126	62	145	24.2	248	127	1	20	4.3	42	73	.			.	.	.	.	.
M	73	1	10.527	.	6月25日	165	63.2	23.214	3.84	.	.	90	36	36	36	13	15.168	24	26.4	0.417722	12	8	10	5	3	3	0	腰有開刀不能彎,骨刺	80	120	63	217	24	83	110	1.2	11	4.4	49	145	.			.	.	.	.	.
M	81	.	.	.	6月25日	163	64.1	24.1259	4.12	-27	-27	90	17	18	18	9	22.435	35	22.2	0.346334	4	0	1	3	1	3	1		90	132	67	144	13.5	138	76	1.2	17	3.7	48	84	.			.	.	.	.	.
M	68	1	10.365	.	6月28日	161	59.3	22.8772	2.93	1	5	102	40	44	46	14	12.2158	20.6	26.2	0.441821	9	8	5	5	8				82	112	69	210	18.3	64	95	0.9	15	4.3	69	117	.			.	.	.	.	.
M	71	1	5.601	.	6月28日	170	71	24.5675	3.36	-5	0	83	35	34	33	16	22.152	31.2	26.7	0.376056	9	7	15	4	9				90	131	78	192	17.2	116	143	0.7	13	4.2	39	120	.			.	.	.	.	.
F	69	1	4.053	.	6月28日	159	65.2	25.7901	3.21	13	13	106	18	18	18	19	26.2104	40.2	20.8	0.319018	12	8	11	9	10				82	154	74	190	17.2	83	104	0.6	15	4.1	56	114	.			.	.	.	.	.
F	70	.	.	.	6月28日	156	51.3	21.0799	3.84	-15	-14	94	22	24	22	10	18.2628	35.6	17.1	0.333333	8	1	7	3	6				76	175	87	193	6.8	132	99	0.6	12	3.8	39	124	.			.	.	.	.	.
F	67	1	5.034	.	6月28日	150	58.5	26	4.02	1	1	93	20	20	18	12	23.283	39.8	18.7	0.319658	9	6	7	5	6				87	136	81	170	17.8	117	85	0.6	15	4	40	110	.			.	.	.	.	.
F	72	1	6.081	.	6月28日	151	52.5	23.0253	4.12	13	13	101	21	20	20	17	18.7425	35.7	17.7	0.337143	11	8	5	9	6				71	123	56	190	17.2	90	92	0.6	18	4	65	97	.			.	.	.	.	.
M	76	1	7.578	.	6月28日	168	75.2	26.644	2.69	-8	-3	104	38	40	40	1	23.0112	30.6	28.4	0.37766	9	11	8	4	9				95	123	55	175	14.5	68	120	0.8	19	3.8	52	104	.			.	.	.	.	.
M	70	1	7.536	.	6月28日	169	82.5	28.8855	3.51	-4	-7	104	52	54	55	20	26.4	32	31.3	0.379394	11	13	8	8	12				99	128	71	162	16	74	101	0.9	27	4.4	37	111	.			.	.	.	.	.
M	86	1	6.948	.	6月28日	172	79.8	26.974	3.88	-12	-14	97	30	30	28	13	21.7854	27.3	32.3	0.404762	9	3	9	7	4				93	157	80	179	17.5	119	96	0.8	9	4.1	34	130	.			.	.	.	.	.
M	77	1	5.598	.	6月28日	159	67.2	26.5812	3.4	-25	-19	101	28	28	27	11	17.9424	26.7	27.2	0.404762	6	5	1	8	0				90	114	67	151	12.4	222	124	0.7	28	4.5	31	86	.			.	.	.	.	.
M	81	1	2.832	.	6月28日	170	62.4	21.5917	3.13	-27	-29	84	36	34	32	14	10.5456	16.9	28	0.448718	10	7	6	5	12				81	99	62	96	15.4	44	87	0.9	8	3.4	29	55	.			.	.	.	.	.
F	79	1	5.928	.	6月28日	165	55	20.202	3.98	4	5	80	20	21	21	15	17.93	32.6	19.6	0.356364	10	5	9	5	7				82	149	59	173	17.1	81	109	0.7	9	4.2	39	112	.			.	.	.	.	.
M	70	1	4.8	.	6月28日	163	66.7	25.1044	3.86	8	16	97	33	32	32	24	17.4754	26.2	27.1	0.406297	9	9	5	3	6				85	123	73	195	12.7	79	93	0.8	15	3.9	42	129	.			.	.	.	.	.
F	67	1	7.551	.	6月28日	168	47.8	16.9359	4.01	3	5	63	18	18	18	13	10.516	22	19.6	0.410042	8	1	6	2	5				67	118	70	199	14.9	87	92	0.6	8	4.3	53	124	.			.	.	.	.	.
F	71	1	7.074	.	6月28日	155	54.1	22.5182	2.79	3	4	97	18	18	18	27	17.7448	32.8	19.2	0.354898	10	6	5	3	5				73	132	65	147	13.6	99	82	0.7	15	4.3	44	89	.			.	.	.	.	.
M	71	1	7.449	.	6月28日	170	72	24.9135	3.25	7	10	118	27	28	30	24	10.512	14.6	33.8	0.469444	10	10	6	5	6				91	101	64	125	22.8	43	86	0.9	18	3	48	61	.			.	.	.	.	.
M	69	1	6.417	.	7月2日	170	81.2	28.0969	3.48	-16	-14	117	36	36	40	24	25.578	31.5	30.8	0.37931	12	8	11	9	6	3	0		84	116	69	189	15.6	165	93	0.9	15	3.9	41	126	.			.	.	.	.	.
F	69	1	6.579	.	7月2日	156	55.9	22.9701	4.66	12	14	89	16	19	18	15	22.4159	40.1	17.4	0.31127	11	2	8	3	5	3	0		78	147	70	194	12.7	136	90	0.6	9	3.9	55	117	.			.	.	.	.	.
F	65	1	5.559	.	7月2日	157	50.5	20.4876	3.14	28	30	85	29	28	24	19	12.6755	25.1	20.3	0.40198	11	6	13	3	9	3	0		75	112	65	163	13.1	51	79	0.8	10	4.3	62	92	.			.	.	.	.	.
F	65	1	6.744	.	7月2日	162	56	21.3382	3.39	-5	-2	87	13	16	17	12	17.64	31.5	20.3	0.3625	9	3	7	3	3	3	1	原始資料不見了	79	122	68	261	11.5	189	83	0.8	13	4.5	50	185	.			.	.	.	.	.
F	66	1	7.854	.	7月2日	165	56.5	20.753	3.23	-5	-6	101	24	22	19	16	17.2325	30.5	21	0.371681	10	7	7	8	6	3	0		78	133	78	225	18.3	185	93	0.7	10	4.6	37	?	.			.	.	.	.	.
M	70	1	14.385	.	7月2日	157	61.7	25.0314	4.92	-2	0	94	32	34	37	18	17.1526	27.8	24.5	0.397083	11	9	8	11	8	2	0		82	138	77	153	18.6	79	132	1.1	14	4.3	44	102	.			.	.	.	.	.
F	65	1	7.968	.	7月2日	158	57.5	23.0332	3.36	-4	-5	93	23	21	20	11	19.6075	34.1	20.3	0.353043	10	12	5	9	5	3	0		76	134	76	198	14.5	156	88	0.6	12	4.3	39	128	.			.	.	.	.	.
M	70	1	11.13	.	7月2日	166	65.6	23.8061	3.85	-10	-15	90	34	34	32	18	17.6464	26.9	26.5	0.403963	9	8	11	3	1	3	0		83	128	81	160	16.3	156	117	1	14	4.8	41	99	.			.	.	.	.	.
F	67	1	8.511	.	7月5日	151	46.5	20.3938	3.38	2	4	73	20	18	21	9	12.3225	26.5	17.8	0.382796	4	15	7	10	15	3	0		78	145	70	185	20.2	66	93	0.6	19	4.4	60	108	.			.	.	.	.	.
F	65	1	8.379	.	7月5日	155	68.5	28.512	3.54	-8	-5	79	16	18	16	7	28.8385	42.1	21.3	0.310949	7	8	2	0	6	3	2		85	137	84	196	14.3	146	124	0.7	14	4.4	42	131	.			.	.	.	.	.
F	68	1	6.897	.	7月5日	160	57.1	22.3047	4.16	8	9	103	27	25	26	12	21.127	37	19.2	0.336252	9	4	9	6	6	3	0		74	157	70	230	11.1	154	89	0.7	29	4.5	52	148	.			.	.	.	.	.
M	69	1	7.86	.	7月5日	167	62.4	22.3744	3.29	18	20	109	38	38	38	17	15.2256	24.4	26.3	0.421474	9	7	6	2	4				89	128	84	191	11.3	185	104	0.9	39	4.5	32	129	.			.	.	.	.	.
M	65	1	1.623	.	7月5日	172	61.3	20.7207	2.98	11	14	99	38	38	39	15	8.0303	13.1	29.2	0.476346	10	4	5	5	10	3	0		73	107	84	163	12.6	70	97	0.7	12	4.3	60	96	.			.	.	.	.	.
M	68	1	32.139	.	7月5日	168	68.9	24.4118	3.36	-21	-21	82	30	30	30	13	16.3293	23.7	29.1	0.422351	12	16	7	3	9	3	0		84	143	87	204	14.4	202	97	0.8	9	4.5	32	141	.			.	.	.	.	.
M	70	1	11.013	.	7月5日	170	78.6	27.1972	3.06	-7	-8	77	29	28	28	15	21.8508	27.8	31.4	0.399491	10	9	4	5	4	3	0		93	123	76	194	21.8	158	110	1.4	23	4.5	46	119	.			.	.	.	.	.
F	69	1	5.802	.	7月5日	154	52.1	21.9683	2.99	19	24	85	24	22	22	10	17.193	33	18.4	0.353167	6	7	7	3	7				72	144	78	175	14.1	87	105	0.6	40	4.3	53	105	.			.	.	.	.	.
M	100	1	13.956	.	7月5日	170	71.7	24.8097	3.15	-28	-27	51	26	25	24	8	19.6458	27.4	28.6	0.398884	11	4	4	4	5	3	0		94	126	76	144	14.7	64	91	1	12	4.3	42	92	.			.	.	.	.	.
F	71	1	7.509	.	7月5日	153	58.8	25.1185	4.53	8	9	111	22	24	28	19	20.9916	35.7	20.3	0.345238	10	6	8	3	5	3	0		79	125	68	168	17.7	98	84	1.2	15	4.2	53	97	.			.	.	.	.	.
F	74	1	8.529	.	7月5日	158	67.7	27.1191	4.42	6	8	120	26	24	24	9	28.3663	41.9	20.9	0.308715	6	6	6	2	7	3	0		83	122	57	215	12.6	73	88	0.6	15	4.5	60	139	.			.	.	.	.	.
M	65	1	11.22	.	7月5日	165	71.1	26.1157	3.48	15	20	105	35	36	30	31	19.197	27	28.7	0.403657	8	9	7	9	5	3	0		86	133	66	203	13.4	140	97	0.9	30	4.3	40	139	.			.	.	.	.	.
F	68	1	5.013	.	7月5日	158	54.4	21.7914	4.07	16	23	115	16	23	24	12	17.136	31.5	19.7	0.362132	6	10	3	5	6	2	0		79	114	65	156	19.4	112	89	0.6	14	4.3	45	100	.			.	.	.	.	.
F	79	1	10.356	.	7月5日	150	59.2	26.3111	4.32	3	7	76	16	20	20	12	22.0816	37.3	19.5	0.329392	10	7	12	9	6	3	0		80	159	59	177	9.9	125	106	0.6	13	4	46	118	.			.	.	.	.	.
F	68	1	6.981	.	7月9日	163	57.6	21.6794	3.24	23	21	103	24	24	25	24	19.9872	34.7	20	0.347222	8	12	9	5	7	3	0		77	111	56	202	18.7	208	94	0.7	17	4.7	50	116	.			.	.	.	.	.
M	68	1	8.073	.	7月9日	174	80.7	26.6548	3.05	-17	-15	86	40	38	34	12	24.7749	30.7	31.1	0.385378	6	8	6	6	4	3	0		93	139	85	235	17.2	237	94	1.1	17	4.5	43	151	.			.	.	.	.	.
F	66	1	6.987	.	7月9日	155	56.3	23.4339	3.9	0	3	106	18	18	18	18	19.0857	33.9	19.8	0.351687	10	17	7	7	9	3	0		78	138	72	231	9.7	154	87	0.6	10	4.1	49	158	.			.	.	.	.	.
F	70	1	6.519	.	7月9日	157	58.9	23.8955	3.26	3	5	117	29	29	29	15	18.259	31	21.7	0.368421	9	4	11	9	6	2	0		79	94	48	171	14.8	60	93	0.6	11	4	57	107	.			.	.	.	.	.
M	65	1	0.687	.	7月9日	168	61.6	21.8254	2.65	-20	.	108	37	38	36	15	12.4432	20.2	27.2	0.441558	9	5	6	3	9	3	0	上個月心臟開刀	82	132	74	237	12.5	120	101	0.9	25	4.9	51	152	.			.	.	.	.	.
F	68	1	7.764	.	7月12日	161	50.4	19.4437	2.98	3	1	93	15	13	15	19	14.7168	29.2	18.5	0.367063	12	9	2	9	8	3	0		72	167	81	166	16.4	92	112	0.6	17	4.4	51	98	.			.	.	.	.	.
M	71	1	9.3	.	7月12日	169	69.5	24.3339	2.77	0	1	101	46	42	42	20	15.7765	22.7	29.7	0.427338	11	7	6	5	8	3	0		86	154	69	122	16.1	80	88	1.2	16	4.6	36	77	.			.	.	.	.	.
F	77	1	9.741	.	7月12日	149	52.5	23.6476	3.56	13	16	79	16	16	16	23	17.745	33.8	18.3	0.348571	6	5	9	3	6	2	2		85	128	47	188	14	112	149	0.5	10	4	46	123	.			.	.	.	.	.
F	74	1	3.126	.	7月12日	160	63.3	24.7266	5.69	1	1	82	20	19	18	14	20.256	32	23	0.363349	9	7	9	6	6	3	0		76	154	76	134	34.5	164	97	2.1	25	4	31	65	.			.	.	.	.	.
F	71	1	2.661	.	7月12日	154	70.2	29.6003	4.4	-15	-14	62	22	20	23	7	32.643	46.5	20	0.2849	9	9	6	6	9	3	0	退化性關節炎, 靜脈瘤	87	160	77	189	17.1	213	154	0.6	16	4.4	37	112	.			.	.	.	.	.
M	74	1	8.637	.	7月12日	162	56.1	21.3763	2.74	-2	-3	106	26	28	28	21	13.9128	24.8	22.8	0.406417	9	6	8	6	9	3	0		78	133	72	161	24	74	95	1.1	10	0.3	39	110	.			.	.	.	.	.
F	71	1	8.649	.	7月12日	154	51.3	21.631	3.41	-3	-1	97	18	18	17	14	16.6212	32.4	18.3	0.356725	9	11	4	2	6	0	0	左膝撞到導致韌帶受傷	74	175	97	166	10.3	106	140	0.7	26	4.6	63	90	.			.	.	.	.	.
F	65	1	7.812	.	7月12日	153	49.5	21.1457	3.57	14	15	102	19	16	16	.	14.2065	28.7	18.4	0.371717	4	6	5	1	5			膝蓋打玻尿酸3week ago	60	133	80	196	12.7	101	89	0.5	19	4.4	75	99	.			.	.	.	.	.
M	77	1	11.082	.	7月12日	157	67.4	27.3439	4.77	0	2	88	16	12	12	8	27.9036	41.4	21	0.311573	8	6	3	1	7	2	0	兩分鐘踏步剩10秒未完成	101	125	63	156	11.3	133	134	0.7	29	4.1	46	95	.			.	.	.	.	.
M	72	1	11.682	.	7月12日	158	70	28.0404	4.05	-12	-7	91	36	38	35	11	20.79	29.7	27.3	0.39	4	4	0	3	5	3	0		102	110	61	139	19.5	70	112	0.8	20	4.7	48	75	.			.	.	.	.	.
M	70	1	23.61	.	7月12日	169	53.9	18.8719	3.22	1	4	102	41	42	42	18	7.7077	14.3	25.4	0.471243	11	6	10	5	15	3	0		75	134	72	185	12.2	110	151	1	14	4.4	46	119	.			.	.	.	.	.
F	67	1	10.728	.	7月12日	154	62.1	26.1849	3.14	1	3	113	20	20	21	13	24.1569	38.9	20.2	0.325282	10	3	4	3	11	3	0		85	99	68	199	21	104	106	0.7	15	4.3	50	137	.			.	.	.	.	.
F	68	1	16.059	.	7月12日	157	45.4	18.4186	3.35	1	1	133	17	18	18	19	8.8076	19.4	19.4	0.427313	10	11	5	8	6	3	0		74	105	55	190	15	104	183	0.8	11	4.7	58	119	.			.	.	.	.	.
F	69	1	14.955	.	7月12日	156	60	24.6548	2.89	-29	-24	102	22	24	25	18	20.7	34.5	21.2	0.353333	11	0	3	0	4	1	0		82	155	75	153	13.9	267	87	0.8	24	4.5	33	91	.			.	.	.	.	.
M	67	1	12.471	.	7月12日	173	66.3	22.1524	3.08	-28	-28	99	37	36	37	17	12.1992	18.4	30	0.452489	8	5	7	5	2	3	0		82	118	66	191	19.8	198	113	1	13	4.1	44	121	.			.	.	.	.	.
M	72	1	9.153	.	7月16日	172	56.3	19.0306	4.47	-14	-9	69	36	32	34	10	8.8954	15.8	25.7	0.456483	4	3	3	3	1	2	2		71	93	52	214	19.8	42	94	1	14	4.1	89	101	.			.	.	.	.	.
F	65	1	10.347	.	7月16日	162	69.7	26.5585	3.5	0	0	99	22	20	22	19	29.1346	41.8	21.7	0.311334	8	2	0	3	1	3	1		84	138	67	215	24	290	104	0.9	17	4.1	41	118	.			.	.	.	.	.
M	65	1	10.581	.	7月16日	172	87.9	29.712	2.91	0	2	84	36	38	38	12	26.7216	30.4	34	0.386803	7	10	11	10	4	3	1		105	110	56	121	17.2	135	148	1.1	22	4.3	36	68	.			.	.	.	.	.
F	64	1	11.457	.	7月16日	156	48.3	19.8471	2.97	14	15	115	17	16	16	20	10.7709	22.3	19.9	0.412008	7	15	3	0	4	3	0		73	111	62	213	17.7	71	102	0.6	12	3.9	67	124	.			.	.	.	.	.
M	64	1	13.551	1	7月16日	168	65.7	23.2781	2.89	13	20	101	40	41	42	15	10.6434	16.2	30.4	0.462709	10	13	14	10	10	2	1		82	128	58	202	15.7	79	82	0.8	18	4.1	60	122	.			.	.	.	.	.
F	70	1	5.568	.	7月16日	160	59.2	23.125	3.35	0	0	101	24	23	23	15	17.6416	29.8	22.4	0.378378	8	8	6	4	5	3	0		86	141	73	124	13.4	170	135	0.8	32	4.3	31	61	.			.	.	.	.	.
M	81	1	5.553	.	7月16日	160	60.5	23.6328	4.32	-6	-8	108	26	26	20	12	14.0965	23.3	24.8	0.409917	6	0	4	6	0	3	1		87	105	67	134	21.9	57	101	1	8	3.7	38	85	.			.	.	.	.	.
F	74	1	8.979	.	7月16日	154	76.8	32.3832	5.53	-3	-3	67	20	20	17	12	34.0992	44.4	23.1	0.300781	5	7	6	0	3	2	2		97	146	64	190	13.2	167	122	0.8	22	4.2	47	118	.			.	.	.	.	.
F	70	1	11.172	.	7月16日	161	60.4	23.3016	4.46	-25	-23	71	18	16	16	12	19.4488	32.2	21.8	0.360927	7	2	2	0	4	3	3		86	131	58	145	21.3	173	177	0.8	32	4.2	41	79	.			.	.	.	.	.
M	72	1	10.011	.	7月16日	161	61.5	23.7259	4.27	-28	-25	103	27	24	22	10	15.0675	24.5	25.2	0.409756	6	3	2	1	0	3	0		85	154	75	143	17.2	95	89	1.2	34	3.7	40	83	.			.	.	.	.	.
M	74	1	9.069	.	7月16日	173	76.1	25.4268	3.4	-7	-7	68	37	35	30	10	22.5256	29.6	29.4	0.386334	9	12	8	2	5	3	0		90	134	82	203	12.8	162	108	1	14	4.3	33	149	.			.	.	.	.	.
M	69	.	.	.	7月19日	168	61.4	21.7545	3.08	-26	-27	103	30	26	25	16	13.1396	21.4	26.6	0.433225	9	9	7	5	10	3	0		85	131	75	134	18.9	98	88	0.9	12	4.2	38	72	.			.	.	.	.	.
F	72	.	.	.	7月19日	148	50.7	23.1465	4.08	2	3	76	20	17	16	17	15.1086	29.8	18.9	0.372781	8	6	7	3	5	3	0		74	130	78	233	22.4	103	94	0.8	12	4.3	55	148	.			.	.	.	.	.
F	66	.	.	.	7月19日	154	64.7	27.2812	3.94	-8	-6	109	20	22	22	8	22.3215	34.5	23.1	0.357032	10	2	5	3	3	3	1		86	138	69	142	10.5	212	97	0.7	29	4.2	37	79	.			.	.	.	.	.
M	78	.	.	.	7月19日	168	66.7	23.6324	2.94	-10	-14	95	26	32	36	13	19.2763	28.9	25.6	0.383808	10	14	9	9	8	2	0		89	154	77	159	17.5	106	103	1.5	13	3.8	40	96	.			.	.	.	.	.
F	68	.	.	.	7月19日	148	46.3	21.1377	3.63	-19	-17	95	24	20	16	18	16.1124	34.8	15.7	0.339093	11	0	3	2	9	3	0		71	175	74	190	13	150	89	0.6	14	4.5	43	120	.			.	.	.	.	.
M	80	.	.	.	7月19日	150	58.9	26.1778	4.58	-2	4	67	32	34	32	14	21.0273	35.7	20.2	0.342954	7	7	9	7	3				83	130	65	232	20.4	74	87	1.2	20	4.2	64	135	.			.	.	.	.	.
M	93	.	.	.	7月19日	175	65.8	21.4857	4.19	-13	-17	49	18	20	20	8	15.0682	22.9	27.7	0.420973	12	6	5	6	5	3	0	兩分鐘踏步剩40秒未完成	80	118	51	145	35.4	131	112	2.1	20	4.1	42	83	.			.	.	.	.	.
F	87	.	.	.	7月19日	153	61.3	26.1865	6.83	-10	-9	70	13	12	11	10	23.6005	38.5	19.7	0.32137	10	3	4	3	2	3	2		88	147	44	183	23.3	191	113	0.8	16	3.8	34	102	.			.	.	.	.	.
F	78	.	.	.	7月19日	161	52.7	20.331	4.29	-14	-9	96	20	14	14	12	15.6519	29.7	19.6	0.371917	9	3	5	2	8	3	0		76	137	68	184	13.1	103	85	0.7	12	4.1	55	110	.			.	.	.	.	.
M	73	.	.	.	7月19日	169	64.7	22.6533	3.88	-10	-8	69	44	41	37	13	17.0161	26.3	26.3	0.406491	11	8	7	5	6	2	0		86	152	88	251	16.1	74	103	0.9	18	4.4	58	?	.			.	.	.	.	.
M	78	.	.	.	7月19日	167	71.4	25.6015	3.98	10	10	42	36	29	23	7	19.8492	27.8	28.2	0.394958	8	8	10	8	8	3	0		92	138	73	206	15.5	121	100	0.9	16	4.3	44	136	.			.	.	.	.	.
M	72	.	.	.	7月20日	170	79.3	27.4394	4.64	0	-2	89	39	40	38	17	21.1731	26.7	32.2	0.406053	4	8	10	3	5	3	0		102	110	60	176	23.3	108	100	1.2	30	3.9	52	105	.			.	.	.	.	.
M	70	.	.	.	7月20日	172	64.5	21.8023	3.45	5	0	90	35	32	30	18	15.222	23.6	26.9	0.417054	10	10	5	4	6	3	0		84	137	79	175	18.2	79	100	0.8	17	4.3	39	120	.			.	.	.	.	.
F	71	.	.	.	7月20日	156	63.6	26.1341	6.49	9	13	23	16	14	16	8	21.8784	34.4	22.6	0.355346	6	8	6	9	5	3	4	脊椎OP過.兩分鐘踏步剩1分7秒未完成	88	113	63	229	14.7	104	98	0.8	18	4	52	160	.			.	.	.	.	.
F	82	.	.	.	7月20日	146	38.8	18.2023	4.59	7	7	75	16	16	14	17	8.148	21	16	0.412371	12	6	14	5	6	1	0		73	157	88	187	14.2	70	103	0.8	13	4.2	66	107	.			.	.	.	.	.
M	84	.	.	.	7月20日	168	62.6	22.1797	4.95	2	0	86	43	42	42	14	13.9598	22.3	26.2	0.41853	12	2	9	3	3	2	0	退化性關節炎	86	128	57	145	14.9	62	94	1.3	13	4.2	54	75	.			.	.	.	.	.
F	71	.	.	.	7月20日	149	57.1	25.7196	3.82	-1	-1	99	18	19	18	17	18.5004	32.4	20.5	0.359019	6	7	8	2	7	3	0		81	150	70	170	17.6	138	129	0.6	17	4	55	91	.			.	.	.	.	.
M	75	.	.	.	7月20日	163	63.6	23.9377	3.53	5	4	90	36	37	38	23	17.2992	27.2	25.6	0.402516	10	10	9	6	4				80	128	74	178	18.2	137	108	1.1	10	4.5	51	103	.			.	.	.	.	.
F	68	.	.	.	7月23日	143	41.7	20.3922	3.66	4	6	110	18	18	18	16	13.0104	31.2	14.8	0.354916	4	0	2	3	4	3	2		66	125	53	208	12.5	70	84	0.7	42	4.1	62	129	.			.	.	.	.	.
M	70	.	.	.	7月23日	160	62.4	24.375	3.77	8	9	104	24	27	27	20	19.2192	30.8	23.5	0.376603	9	7	8	5	5	2	2		80	121	70	137	18.5	59	95	1	16	3.9	59	66	.			.	.	.	.	.
F	71	.	.	.	7月23日	161	66.6	25.6935	5.18	3	4	62	16	17	17	15	23.8428	35.8	23	0.345345	9	0	9	3	5	3	1		84	120	65	173	14.7	215	98	0.6	22	4.3	44	102	.			.	.	.	.	.
F	69	.	.	.	7月23日	152	61.9	26.7919	4.98	14	14	63	18	20	18	13	23.7077	38.3	20.6	0.332795	6	3	4	0	3	3	2		85	143	76	161	9.3	117	90	0.8	13	4.3	41	104	.			.	.	.	.	.
F	73	.	.	.	7月23日	147	57	26.3779	5.43	10	12	92	16	14	12	16	21.033	36.9	19.4	0.340351	12	10	5	8	2	3	0		77	102	62	123	12.3	81	99	0.8	41	4.4	52	62	.			.	.	.	.	.
F	73	.	.	.	7月23日	160	50.8	19.8438	4.16	1	1	57	18	18	18	12	15.5956	30.7	18.4	0.362205	3	3	4	6	3	3	0		72	143	74	154	20.2	59	83	0.9	29	3.9	66	65	.			.	.	.	.	.
M	77	.	.	.	7月23日	172	62.7	21.1939	4.23	5	5	71	38	38	36	13	14.1702	22.6	26.3	0.419458	3	3	4	6	3	3	0		78	112	62	164	26.1	114	105	1	27	3.9	43	100	.			.	.	.	.	.
F	67	.	.	.	7月23日	153	58.8	25.1185	4.67	18	22	91	20	14	14	10	23.3436	39.7	18.9	0.321429	9	11	7	2	5	3	0		76	127	62	193	16.5	137	93	0.8	22	4.3	48	129	.			.	.	.	.	.
M	65	.	.	.	7月23日	169	66.2	23.1785	3.71	-3	-3	98	37	36	36	15	13.8358	20.9	28.8	0.435045	12	11	14	10	9	3	0		78	143	69	142	14.7	49	86	1	19	4.1	53	79	.			.	.	.	.	.
M	64	.	.	.	7月26日	169	67.3	23.5636	3.49	-10	-15	94	30	30	30	13	15.7482	23.4	28.5	0.423477	9	11	5	3	3	3	0		90	138	77	153	17.4	164	111	0.8	14	4	46	93	.			.	.	.	.	.
F	65	.	.	.	7月26日	164	55.4	20.5979	4.4	0	0	61	13	18	16	10	19.3346	34.9	19	0.34296	10	8	3	2	8	3	0		80	107	55	173	14.4	62	89	0.6	12	4.2	57	109	.			.	.	.	.	.
M	76	.	.	.	7月26日	158	51.2	20.5095	3.37	4	5	85	22	22	18	12	6.9632	13.6	24.4	0.476562	10	10	10	5	8	2	0		67	121	67	178	18.3	53	91	1.6	16	4.1	63	106	.			.	.	.	.	.
F	74	.	.	.	7月26日	149	55.2	24.8637	5.33	-13	-13	73	18	18	18	8	20.976	38	18	0.326087	10	7	8	5	8	3	0		86	130	76	168	14.4	250	169	0.6	12	4	37	98	.			.	.	.	.	.
M	65	.	.	.	7月26日	157	70.9	28.7638	3.05	0	0	70	40	36	36	17	22.0499	31.1	27.3	0.385049	12	10	8	4	10	3	0		93	162	96	193	21.8	73	92	1.3	39	4.2	41	151	.			.	.	.	.	.
F	74	.	.	.	7月26日	152	55.6	24.0651	4.6	-29	-30	85	22	21	20	11	21.684	39	17.9	0.321942	12	10	3	3	5	1	0		84	128	75	212	10.1	155	101	0.6	29	4.4	53	141	.			.	.	.	.	.
F	66	.	.	.	7月26日	165	63.9	23.4711	3.07	10	24	96	20	15	14	20	22.4928	35.2	22.2	0.347418	11	7	7	5	10	3	0		76	134	81	195	17.1	55	93	0.7	12	4	57	134	.			.	.	.	.	.
M	64	.	.	.	7月26日	176	90.4	29.1839	3.54	-1	-1	98	30	30	26	12	33.9	37.5	30.8	0.340708	12	4	5	3	6	3	0		105	111	67	199	22.5	96	123	0.8	26	4.3	37	138	.			.	.	.	.	.
M	78	.	.	.	7月26日	163	71.2	26.7981	3.59	-4	-2	104	38	42	40	13	18.156	25.5	29.3	0.411517	12	10	7	3	7	3	0		89	129	79	148	10.7	54	100	0.9	19	4.4	58	83	.			.	.	.	.	.
F	68	.	.	.	7月26日	148	43.2	19.7224	5.41	5	7	73	18	22	22	10	11.88	27.5	16.4	0.37963	9	8	7	6	4	3	0		73	121	65	216	14.8	90	95	0.6	8	4.2	64	140	.			.	.	.	.	.
M	74	.	.	.	7月26日	172	71.4	24.1347	3.66	-9	0	100	41	42	41	20	18.3498	25.7	29.6	0.414566	10	6	9	0	6	3	0		85	146	92	204	15.3	159	110	1.1	26	4.1	43	145	.			.	.	.	.	.
F	68	.	.	.	7月26日	152	48.4	20.9488	4.61	2	3	76	11	14	12	14	16.3108	33.7	16.6	0.342975	10	10	11	7	8	3	0		74	111	65	218	13	107	102	0.5	10	3.7	45	159	.			.	.	.	.	.
F	69	.	.	.	7月26日	163	49.5	18.6307	3.06	24	26	155	23	22	22	30	9.7515	19.7	21.3	0.430303	12	8	6	5	6	3	0		66	119	77	215	10.9	70	98	0.7	14	4.4	57	147	.			.	.	.	.	.
M	72	.	.	.	7月27日	166	54.7	19.8505	4.38	-25	-27	102	37	38	37	22	9.3537	17.1	24.9	0.45521	9	10	5	5	9	2	0		72	104	59	171	11.5	66	107	1	20	4.2	61	108	.			.	.	.	.	.
M	65	.	.	.	7月27日	160	53.7	20.9766	3.85	-5	-3	87	30	28	26	26	12.4047	23.1	22.5	0.418994	9	6	7	5	7	3	0		78	108	71	176	13.2	153	92	0.9	16	4.5	55	102	.			.	.	.	.	.
F	73	.	.	.	7月27日	158	50.7	20.3092	2.8	5	6	63	28	26	26	21	15.6156	30.8	18.6	0.366864	10	14	4	14	2	3	0		65	130	83	218	17.3	104	86	1.1	13	4.8	54	151	.			.	.	.	.	.
M	72	.	.	.	7月27日	169	65.3	22.8633	5.62	-11	-11	93	30	29	28	12	13.4518	20.6	28.6	0.437979	10	6	3	2	3	3	0		88	123	66	257	13.7	97	87	0.9	16	4.5	63	182	.			.	.	.	.	.
M	70	.	.	.	7月27日	170	68.4	23.6678	3.85	0	-2	78	31	32	32	20	19.9728	29.2	26.7	0.390351	7	13	13	4	5	3	0		88	147	73	173	17.3	192	118	1.1	23	4.5	39	108	.			.	.	.	.	.
F	69	.	.	.	7月27日	151	52.8	23.1569	4.1	-15	-20	88	16	15	15	10	21.4896	40.7	16.3	0.308712	9	14	7	3	6	3	0		80	99	48	238	13.2	161	78	0.8	31	4.2	40	177	.			.	.	.	.	.
F	65	.	.	.	7月27日	157	66.1	26.8165	4.08	13	13	107	22	23	24	19	20.2927	30.7	25	0.378215	8	14	6	13	4	3	0		83	124	56	225	19.9	70	75	0.8	22	4.1	74	143	.			.	.	.	.	.
M	71	.	.	.	7月27日	167	75.1	26.9282	3.55	-7	0	96	32	30	30	13	24.7079	32.9	27.7	0.368842	8	12	5	1	8	3	0		100	116	70	155	12.6	129	89	0.9	28	4.6	49	99	.			.	.	.	.	.
M	66	.	.	.	7月27日	173	66.9	22.3529	4.78	8	9	62	35	34	34	14	14.9187	22.3	28.7	0.428999	7	5	7	3	5	3	0		82	117	78	208	19.8	202	86	0.8	12	4.5	40	151	.			.	.	.	.	.
M	69	.	.	.	7月30日	162	71.3	27.1681	3.17	-5	-10	75	34	36	36	13	20.8196	29.2	28	0.392707	7	7	14	3	6	3	0		90	141	74	193	17.4	1009	106	1.1	18	4.4	43	140	.			.	.	.	.	.
F	67	.	.	.	7月30日	153	52.9	22.5981	4.07	15	14	76	20	18	22	12	16.5577	31.3	19.3	0.364839	10	11	9	8	11	3	0		79	129	67	215	14.1	124	79	0.7	12	4.5	49	155	.			.	.	.	.	.
F	76	.	.	.	7月30日	154	47.7	20.113	4.4	0	-1	65	8	9	10	14	16.0272	33.6	16.5	0.345912	7	0	5	5	2	2	0		74	151	70	206	14.5	64	95	0.6	14	4.2	88	98	.			.	.	.	.	.
M	73	.	.	.	7月30日	161	61	23.533	3.55	0	2	90	32	33	31	29	12.932	21.2	26.4	0.432787	9	8	10	7	3	3	0		84	162	68	161	20.7	65	90	1	12	4.6	66	88	.			.	.	.	.	.
M	73	.	.	.	7月30日	150	48.4	21.5111	5.73	23	21	62	32	30	26	10	11.616	24	19.8	0.409091	8	4	9	5	3	2	0		78	124	69	173	11.2	234	93	1	18	4.4	38	109	.			.	.	.	.	.
F	65	.	.	.	7月30日	149	51.9	23.3773	3.94	10	16	106	26	24	18	18	18.165	35	17.7	0.34104	8	11	14	11	6	3	0		79	138	65	207	14.4	173	83	0.8	19	4.2	45	139	.			.	.	.	.	.
M	70	.	.	.	7月30日	167	73.6	26.3903	3.6	2	3	106	42	40	44	18	21.5648	29.3	28.7	0.389946	9	6	7	10	8	3	0		87	119	68	190	13.1	107	88	1.1	18	4.2	57	108	.			.	.	.	.	.
M	72	.	.	.	7月30日	163	64.4	24.2388	4.09	0	2	48	31	27	22	11	16.6152	25.8	26.4	0.409938	10	8	6	2	5	3	0		86	114	61	131	16.7	119	100	1.2	19	4.3	40	80	.			.	.	.	.	.
F	77	.	.	.	8月3日	154	57.4	24.2031	5.98	2	1	61	14	12	13	12	19.1142	33.3	20.6	0.358885	8	0	5	3	2	3	1		84	149	63	176	13.5	172	215	0.5	19	4.5	37	109	.			.	.	.	.	.
F	71	.	.	.	8月3日	146	42.3	19.8442	4.4	10	12	79	20	20	18	14	13.4091	31.7	14.8	0.349882	7	6	7	1	8				73	120	64	177	12.1	148	63	0.9	14	4.4	58	100	.			.	.	.	.	.
F	79	.	.	.	8月3日	156	50.1	20.5868	5.03	-10	-19	75	16	16	13	10	16.9338	33.8	17.5	0.349301	7	4	6	2	2	3	0		79	138	62	164	14.5	239	97	0.8	18	4.4	42	77	.			.	.	.	.	.
F	70	.	.	.	8月3日	162	53.8	20.4999	8.66	-12	-11	91	9	8	9	13	18.2382	33.9	18.7	0.347584	6	5	9	1	3	1	2		83	127	56	162	12.5	87	93	0.6	15	4.3	50	94	.			.	.	.	.	.
F	70	.	.	.	8月3日	149	46.1	20.7648	3.83	5	6	93	16	18	18	14	12.4009	26.9	17.9	0.388286	11	9	10	10	1	3	0		78	115	61	146	15.4	152	97	0.5	19	4.4	30	94	.			.	.	.	.	.
M	72	.	.	.	8月3日	169	68.8	24.0888	3.4	-8	-9	61	42	41	40	17	18.0944	26.3	28.1	0.40843	11	6	4	6	2	3	0		87	108	67	134	14.6	94	101	0.7	19	4.3	30	93	.			.	.	.	.	.
F	78	.	.	.	8月3日	153	53.2	22.7263	4.02	-16	-18	66	18	16	18	7	17.7688	33.4	18.8	0.353383	9	6	7	5	3	3	0		82	133	47	172	13.9	98	105	0.7	19	4.1	60	91	.			.	.	.	.	.
M	70	.	.	.	8月7日	161	69.1	26.6579	3.69	5	7	85	40	42	38	20	22.0429	31.9	26.2	0.379161	11	8	9	7	4	3	0		84	90	60	183	15.5	284	85	0.9	29	4.3	37	103	.			.	.	.	.	.
F	75	.	.	.	8月7日	155	52.6	21.8939	3.31	21	23	91	19	20	19	9	16.832	32	18.5	0.351711	9	6	2	0	1	3	0		81	122	68	192	22.7	68	86	0.7	17	4.2	66	111	.			.	.	.	.	.
M	72	.	.	.	8月7日	160	72.8	28.4375	3.77	12	15	78	34	33	30	13	24.9704	34.3	26.3	0.361264	7	9	7	1	8	3	0		88	141	75	184	23.3	78	86	0.9	18	4.1	43	127	.			.	.	.	.	.
M	68	.	.	.	8月7日	157	69.9	28.3581	4.07	1	2	113	29	29	30	17	23.2767	33.3	25.7	0.367668	8	14	14	11	10	3	0		93	142	65	189	17	72	91	0.9	23	4.1	63	111	.			.	.	.	.	.
F	76	.	.	.	8月7日	158	61.8	24.7556	3	12	15	111	22	22	21	14	22.1862	35.9	21.3	0.34466	10	9	6	5	7	3	0		84	139	74	214	15.9	125	90	0.6	12	4.3	50	145	.			.	.	.	.	.
M	74	.	.	.	8月7日	174	80	26.4236	3.82	-19	-18	51	28	32	30	9	21.44	26.8	32.3	0.40375	8	4	7	3	7	2	0		98	138	78	186	23.7	92	106	1	21	4.3	48	125	.			.	.	.	.	.
F	71	.	.	.	8月9日	145	46.9	22.3068	4.61	7	8	105	18	16	17	12	15.2425	32.5	16.4	0.34968	10	8	6	0	5	3	0		68	137	69	202	11.7	78	83	0.8	10	4.4	69	116	.			.	.	.	.	.
M	67	.	.	.	8月9日	156	49.4	20.2991	3.94	0	0	125	24	27	26	14	7.3112	14.8	23.1	0.467611	8	5	4	2	0	3	0		72	111	69	211	20.8	107	87	0.8	12	4.2	53	141	.			.	.	.	.	.
F	85	.	.	.	8月9日	148	46.4	21.1833	6.66	0	0	105	16	14	13	12	11.5536	24.9	18.2	0.392241	5	3	3	2	6	1	3		75	141	58	148	27.1	53	87	0.7	22	3.9	64	70	.			.	.	.	.	.
F	69	.	.	.	8月9日	155	65.2	27.1384	3.37	2	4	114	16	17	16	20	25.8192	39.6	21.2	0.325153	10	3	9	3	6	3	0		92	119	65	210	20.8	185	102	0.6	31	4.6	60	123	.			.	.	.	.	.
M	71	.	.	.	8月9日	165	79.4	29.1644	3.67	5	6	111	34	30	28	23	28.1076	35.4	28.6	0.360202	10	10	9	4	6	2	0		99	121	77	196	19	191	117	1	49	4.2	42	128	.			.	.	.	.	.
F	68	.	.	.	8月9日	165	61.9	22.7365	2.93	2	3	123	22	21	22	19	21.8507	35.3	21.6	0.34895	11	10	3	4	8	3	0		84	152	83	192	14.9	127	89	0.6	13	4.5	55	118	.			.	.	.	.	.
M	76	.	.	.	8月9日	171	66.4	22.7078	3.3	2	3	110	38	38	35	17	11.8192	17.8	29.9	0.450301	10	15	8	6	10	3	0		90	142	79	130	17.2	114	96	0.9	12	4.3	44	71	.			.	.	.	.	.
F	65	.	.	.	8月9日	148	48.9	22.3247	2.97	4	3	134	19	20	18	29	17.8974	36.6	16.3	0.333333	12	0	6	2	5	3	0		76	136	77	166	15.5	53	107	0.7	19	4.4	48	96	.			.	.	.	.	.
M	67	.	.	.	8月9日	153	61.7	26.3574	2.75	-2	0	106	31	32	28	22	19.744	32	22.7	0.367909	9	2	7	1	1	3	0		85	124	70	176	22.1	288	114	1	33	4.4	48	103	.			.	.	.	.	.
M	72	.	.	.	8月9日	167	75.4	27.0357	4.48	-18	-17	93	22	20	20	10	24.8066	32.9	27.8	0.3687	9	8	8	4	5	3	0		91	143	63	187	18.8	68	117	0.9	21	4.3	49	135	.			.	.	.	.	.
M	77	.	.	.	8月9日	163	58.1	21.8676	3.98	-20	-22	117	30	32	34	17	14.0602	24.2	24	0.413081	7	9	6	5	6	3	0		82	133	70	158	18.5	115	94	1.5	23	4.3	54	90	.			.	.	.	.	.
F	71	.	.	.	8月9日	156	57.7	23.7097	3.65	5	6	96	18	16	16	15	20.195	35	20.2	0.350087	8	3	2	11	10	2	0		80	121	65	200	29.8	85	91	0.7	14	4	52	137	.			.	.	.	.	.
F	71	.	.	.	8月9日	157	56.6	22.9624	4.35	-7	-5	94	20	20	18	13	16.9234	29.9	21.7	0.383392	8	3	9	0	1	1	3		79	118	60	237	17.6	200	120	1	17	4.2	41	152	.			.	.	.	.	.
F	70	.	.	.	8月10日	150	53.5	23.7778	4.73	4	6	60	18	16	13	7	19.2065	35.9	17.9	0.334579	8	5	5	3	6	3	4		81	136	85	164	29.4	78	93	1.5	23	3.6	49	91	.			.	.	.	.	.
F	73	.	.	.	8月10日	155	45.5	18.9386	4.56	9	11	72	16	16	16	10	11.6025	25.5	17.7	0.389011	6	0	6	0	0	3	4		76	136	80	211	16.2	89	101	0.5	13	4.2	70	121	.			.	.	.	.	.
F	70	.	.	.	8月10日	156	66.1	27.1614	4.54	5	6	79	22	18	16	12	28.5552	43.2	20.1	0.304085	7	0	3	3	0	3	4		78	128	72	253	12	112	114	0.7	18	4.1	47	193	.			.	.	.	.	.
F	71	.	.	.	8月10日	169	56.9	19.9223	3.06	18	19	112	34	343	5	13	15.5337	27.3	22.2	0.390158	5	3	7	5	2	3	0		73	155	82	223	19.2	84	94	1	17	4.7	68	140	.			.	.	.	.	.
F	73	.	.	.	8月10日	154	49.4	20.8298	3.47	19	15	126	24	24	22	19	14.6224	29.6	18.4	0.37247	4	10	5	6	4	3	0		64	119	58	181	12.5	96	82	0.6	12	4.2	42	122	.			.	.	.	.	.
F	73	.	.	.	8月10日	155	50.2	20.8949	5.2	-15	-13	74	14	15	15	11	16.7166	33.3	17.7	0.35259	7	2	9	4	2	3	1		79	115	72	208	24.9	154	115	1.1	8	4.2	53	135	.			.	.	.	.	.
F	65	.	.	.	8月10日	144	54.4	26.2346	4.12	10	10	74	16	18	16	18	22.4672	41.3	17	0.3125	10	17	11	6	7	2	0		90	116	71	203	16.7	224	115	0.8	23	4.2	38	138	.			.	.	.	.	.
M	65	.	.	.	8月10日	158	54.2	21.7113	4.15	-19	-24	73	34	34	33	12	11.5446	21.3	23.5	0.433579	8	10	5	3	3	3	0		83	128	74	197	21.2	97	130	1	24	4.3	53	131	.			.	.	.	.	.
M	71	.	.	.	8月10日	154	55.6	23.4441	2.76	4	5	116	30	31	30	32	11.2312	20.2	24.4	0.438849	9	3	11	6	2	2	1		79	148	75	184	14.1	62	103	0.9	18	4.3	69	106	.			.	.	.	.	.
M	67	.	.	.	9月14日	164	66.5	24.7249	4.32	-2	-1	76	40	36	36	14	19.3515	29.1	25.8	0.38797	9	6	5	0	6	3	0		86	136	96	207	15.5	109	100	0.9	25	4.3	38	146	1	78	2153	152	4400	1877	0.282609	0.0602457	84
M	72	.	.	.	9月14日	163	76.5	28.793	4.38	1	4	52	31	34	30	12	27.693	36.2	26.7	0.34902	7	0	9	8	7	3	0		97	146	61	196	14.6	133	107	1.1	20	4.4	41	?	0			144	1941	1323	0	0.23301
F	66	.	.	.	9月14日	150	50.3	22.3556	3.66	4	5	111	16	15	14	18	18.3092	36.4	16.8	0.333996	9	8	7	5	6	3	2		76	119	69	214	17.6	78	85	0.7	13	4.4	60	128	0	18	1106	174	1309	814	0.0616438	0.351515	39
F	68	.	.	.	9月14日	162	53.7	20.4618	3.75	-5	-7	95	21	26	25	.	15.7341	29.3	19.9	0.370577	7	4	4	7	2	3	0	脊椎痛	69	98	53	261	17.6	52	92	0.7	14	4.1	80	149	0	115	2250	325	2674	1767	0.238095	0.358324	75
F	80	.	.	.	9月18日	158	60.4	24.1948	3.82	2	2	70	24	24	20	13	17.818	29.5	22.9	0.379139	10	9	9	7	7	3	0		81	134	70	197	17	154	104	0.7	1	4.2	47	131	0	54	1437	266	2040	1261	0.306818	0.341463	119
M	75	.	.	.	9月18日	160	64.6	25.2344	4.16	1	5	85	31	27	24	17	20.1552	31.2	24.2	0.374613	8	11	12	6	13	2	1		85	150	63	171	17.2	292	92	0.8	16	4.2	35	91	1			321	4390	1569	0	0.113789
M	79	.	.	.	9月18日	160	61	23.8281	3.58	2	4	93	26	25	22	23	17.446	28.6	23.8	0.390164	10	3	5	3	3	3	0		83	98	54	213	15	97	100	1	10	4.2	53	147	1			.	.	.	.	.	71
F	79	.	.	.	9月20日	156	47.1	19.354	4.19	10	13	86	11	10	10	11	14.8836	31.6	16.9	0.358811	9	3	6	4	5	3	0		72	130	80	204	20.9	60	93	0.8	21	4.2	73	107	1			.	.	.	.	.
M	71	.	.	.	9月20日	156	50.5	20.7512	3.48	3	0	88	23	25	25	19	8.686	17.2	23	0.455446	10	3	8	8	5	3	0		74	114	83	165	14.8	151	86	1.2	17	4.2	38	110	1			.	.	1936	0	0
F	65	.	.	.	9月20日	160	43.9	17.1484	4.58	0	2	100	26	26	22	29	9.5263	21.7	18.2	0.414579	8	2	6	3	3	3	0		68	106	67	219	10.2	56	95	0.7	20	4.7	87	109	1			.	.	.	.	.	68
M	68	.	.	.	9月20日	166	69.2	25.1125	3.97	12	14	84	39	40	40	13	20.3448	29.4	26.9	0.388728	8	2	8	5	2	2	4		89	116	69	212	19.4	83	86	1	13	4.4	48	144	1			.	.	.	.	.	37
F	78	.	.	.	9月20日	150	48.2	21.4222	3.75	7	8	105	14	13	12	22	15.8096	32.8	17.2	0.356846	6	7	2	6	6	3	0		82	101	69	200	13.6	73	84	0.9	11	4.1	75	112	0	93	1624	228	2602	1132	0.189024	0.155102	44
M	70	.	.	.	9月20日	158	62.2	24.9159	2.77	-2	-4	90	24	24	22	17	20.526	33	22.4	0.360129	9	14	10	2	6	2	0		85	138	67	169	13.6	136	86	0.7	15	4.3	52	89	0	25	1008	173	1607	743	0.0943396	0.200231	64
M	81	.	.	.	9月20日	152	50.8	21.9875	3.81	-15	-11	102	14	12	12	14	18.034	35.5	17.2	0.338583	10	1	5	3	7	3	0	L3.L4滑脫	90	132	59	182	14.6	119	91	0.7	51	4.4	45	117	0	54	2358	128	2566	1583	0.0696774	0.130214	77
M	81	.	.	.	9月20日	171	61.3	20.9637	4.77	-12	-7	65	34	34	32	8	12.873	21	26.5	0.4323	10	6	4	3	5	3	0		80	130	72	172	27.6	111	100	1.4	10	4.4	29	127	0	21	1808	247	3932	1579	0.0917031	0.104972	54
M	68	.	.	.	9月21日	169	73.5	25.7344	3.01	5	15	114	34	33	36	17	21.8295	29.7	28.4	0.386395	7	9	4	3	3	3	2		92	133	78	217	16.8	83	98	0.9	13	4.2	64	137	0	33	984	219	1325	538	0.073991	0.278272	65
F	76	.	.	.	9月21日	153	41	17.5146	4.97	1	3	40	8	12	15	5	9.389	22.9	16.3	0.397561	7	3	11	6	4	3	2		72	135	79	199	19.6	86	94	0.8	16	4.4	74	105	1	56	2019	157	4429	1325	0.0806916	0.0505799
M	71	.	.	.	9月21日	168	73.3	25.9708	3.12	0	3	92	34	34	34	14	19.9376	27.2	29.2	0.398363	10	6	10	5	5	3	1		86	127	69	186	15.9	95	120	0.9	20	4.2	62	107	1			187	2244	2050	0	0.963918	112
F	71	.	.	.	9月21日	148	63.2	28.8532	3.93	1	2	82	18	18	18	15	28.5032	45.1	18.2	0.287975	3	3	6	3	2	3	0		84	137	62	188	13.3	112	84	0.7	17	4	53	111	0	33	1973	172	2650	1729	0.135246	0.186754	147
M	70	.	.	.	9月21日	159	63.3	25.0386	3.33	2	4	114	36	37	36	19	16.1415	25.5	26	0.410742	12	3	9	3	5	3	0		84	118	72	218	20.5	54	103	1	19	4.1	58	147	0	37	1255	180	1590	1155	0.37	0.413793	32
M	73	.	.	.	9月21日	157	58.4	23.6926	3.3	0	0	93	30	30	30	18	18.0456	30.9	22	0.376712	9	11	9	5	3	2	0		84	120	65	131	15.6	67	93	1.1	15	4.1	50	72	1	75	1310	165	1420	965	0.217391	0.362637
F	78	.	.	.	9月21日	150	46.5	20.6667	5.45	-18	-15	75	18	16	16	16	15.2985	32.9	16.2	0.348387	7	4	7	0	3	3	0		87	141	66	188	34.7	81	87	1.5	10	4	56	108	0	95	1415	327	2626	1052	0.261708	0.207751	75
M	66	.	.	.	9月21日	166	71.2	25.8383	3.1	3	5	99	40	37	37	27	17.0168	23.9	30.4	0.426966	8	9	13	7	13	3	0		86	123	78	187	13.9	41	91	0.8	16	4.1	75	103	1			.	.	.	.	.	15
F	72	.	.	.	9月25日	153	52	22.2137	4.04	0	-4	103	24	23	21	18	15.132	29.1	20	0.384615	7	6	8	3	7				77	129	71	270	17	109	93	0.6	16	4.5	50	195	0	82	2339	285	5190	1602	0.111262	0.0794314	34
M	69	.	.	.	9月25日	159	69.8	27.6097	3.72	13	16	103	28	28	30	27	20.591	29.5	27.2	0.389685	11	12	15	13	8				97	141	76	211	15.3	164	106	0.8	26	4.2	52	132	0	59	1040	209	1375	882	0.373418	0.423935	79
F	66	.	.	.	9月25日	162	54.8	20.881	3.32	0	0	89	16	14	15	29	16.714	30.5	20.4	0.372263	12	18	13	13	5				80	140	74	240	13.5	93	95	0.7	11	4.4	41	176	1			.	.	.	.	.
F	78	.	.	.	9月25日	151	53.3	23.3762	5.68	9	10	62	14	10	16	13	19.1347	35.9	17.9	0.335835	12	6	2	3	2				81	134	65	156	13.5	166	108	1	11	4.2	49	85	1			.	.	.	.	.
M	78	.	.	.	9月25日	173	76.1	25.4268	4.15	-30	-29	78	36	40	40	14	23.3627	30.7	28.8	0.378449	10	11	4	3	3				94	135	74	136	19	63	134	1.2	57	4.3	40	82	1			.	.	.	.	.	50
M	67	.	.	.	9月25日	157	67.6	27.425	3.53	20	20	77	38	37	38	22	17.7112	26.2	27.8	0.411243	10	8	10	4	12				92	115	76	164	17.1	204	95	1.3	10	4.2	44	90	1			.	.	.	.	.
M	75	.	.	.	9月25日	169	54.7	19.152	3.99	-18	-10	99	34	32	32	16	9.9007	18.1	24.3	0.444241	9	5	10	5	7				77	113	72	224	12.7	73	91	0.7	31	4.1	73	131	0	165	1519	220	2134	1147	0.443548	0.222898	76
[truncated: 22 more columns]
